# Supplementary material for: Molecular mechanism establishing the OFF pathway in vision
Source: Nat Commun. 2025 Apr 18;16:3708. doi: 10.1038/s41467-025-59046-0 (PMC12008213; doi:10.1038/s41467-025-59046-0)
Supplement: Supplementary file 4 — Source Data [file 41467_2025_59046_MOESM4_ESM.xlsx]

## Sheet: Fig. 1
Fig. 1a
	Cone	Rod	Other
Human	1.15405	-0.543494	-0.610557
Macaque	1.14589	-0.449658	-0.696233
Marmoset	1.15117	-0.653756	-0.497411
Shrew	1.09308	-0.224238	-0.868844
Mouse	1.15469	-0.573458	-0.581234
Rhabdomys	1.15112	-0.654226	-0.496896
Peromyscus	1.15436	-0.552893	-0.601467
Squirrel	1.13532	-0.385213	-0.750107
Sheep	1.15319	-0.525463	-0.627727
Cow	1.15262	-0.636331	-0.516288
Pig	0.546974	-1.15418	0.607203
Ferret	1.146	-0.450455	-0.695543
Oppossum	1.15007	-0.485519	-0.664546
Lizard	0.823392	0.289388	-1.11278
Chick	-0.404448	1.13888	-0.734428
Zebrafish	-1.079	0.183373	0.895623

## Sheet: Fig. 2
	Fig. 2b - LRFN2								Fig. 2b - Bassoon									Fig. 2e - LRFN2										Fig. 2e - Dystrophin											Fig. 2h - LRFN2										Fig. 2h - GluA2
Distance (um)	Cone #1	Cone #2	Cone #3	Cone #4	Cone #5	Cone #6	Cone #7		Cone #1	Cone #2	Cone #3	Cone #4	Cone #5	Cone #6	Cone #7			Cone #1	Cone #2	Cone #3	Cone #4	Cone #5	Cone #6	Cone #7	Cone #8	Cone #9		Cone #1	Cone #2	Cone #3	Cone #4	Cone #5	Cone #6	Cone #7	Cone #8	Cone #9			Cone #1	Cone #2	Cone #3	Cone #4	Cone #5	Cone #6	Cone #7	Cone #8	Cone #9		Cone #1
-5	NaN	NaN	NaN	NaN	NaN	NaN	NaN		NaN	NaN	NaN	NaN	NaN	NaN	NaN			NaN	NaN	NaN	NaN	NaN	NaN	NaN	NaN	NaN		NaN	NaN	NaN	NaN	NaN	NaN	NaN	NaN	NaN			NaN	NaN	NaN	NaN	NaN	NaN	NaN	NaN	NaN		NaN
-4.96	NaN	NaN	NaN	NaN	NaN	NaN	NaN		NaN	NaN	NaN	NaN	NaN	NaN	NaN			NaN	NaN	NaN	NaN	NaN	NaN	NaN	NaN	NaN		NaN	NaN	NaN	NaN	NaN	NaN	NaN	NaN	NaN			NaN	NaN	NaN	NaN	NaN	NaN	NaN	NaN	NaN		NaN
-4.92	NaN	NaN	NaN	NaN	NaN	NaN	NaN		NaN	NaN	NaN	NaN	NaN	NaN	NaN			NaN	NaN	NaN	NaN	NaN	NaN	NaN	NaN	NaN		NaN	NaN	NaN	NaN	NaN	NaN	NaN	NaN	NaN			NaN	NaN	NaN	NaN	NaN	NaN	NaN	NaN	NaN		NaN
-4.88	NaN	NaN	NaN	NaN	NaN	NaN	NaN		NaN	NaN	NaN	NaN	NaN	NaN	NaN			NaN	NaN	NaN	NaN	NaN	NaN	NaN	NaN	NaN		NaN	NaN	NaN	NaN	NaN	NaN	NaN	NaN	NaN			NaN	NaN	NaN	NaN	NaN	NaN	NaN	NaN	NaN		NaN
-4.84	NaN	NaN	NaN	NaN	NaN	NaN	NaN		NaN	NaN	NaN	NaN	NaN	NaN	NaN			NaN	NaN	NaN	NaN	NaN	NaN	NaN	NaN	NaN		NaN	NaN	NaN	NaN	NaN	NaN	NaN	NaN	NaN			NaN	NaN	NaN	NaN	NaN	NaN	NaN	NaN	NaN		NaN
-4.8	NaN	NaN	NaN	NaN	NaN	NaN	NaN		NaN	NaN	NaN	NaN	NaN	NaN	NaN			NaN	NaN	NaN	NaN	NaN	NaN	NaN	NaN	NaN		NaN	NaN	NaN	NaN	NaN	NaN	NaN	NaN	NaN			NaN	NaN	NaN	NaN	NaN	NaN	NaN	NaN	NaN		NaN
-4.76	NaN	NaN	NaN	NaN	NaN	NaN	NaN		NaN	NaN	NaN	NaN	NaN	NaN	NaN			NaN	NaN	NaN	NaN	NaN	NaN	NaN	NaN	NaN		NaN	NaN	NaN	NaN	NaN	NaN	NaN	NaN	NaN			NaN	NaN	NaN	NaN	NaN	NaN	NaN	NaN	NaN		NaN
-4.72	NaN	NaN	NaN	NaN	NaN	NaN	NaN		NaN	NaN	NaN	NaN	NaN	NaN	NaN			NaN	NaN	NaN	NaN	NaN	NaN	NaN	NaN	NaN		NaN	NaN	NaN	NaN	NaN	NaN	NaN	NaN	NaN			NaN	NaN	NaN	NaN	NaN	NaN	NaN	NaN	NaN		NaN
-4.68	NaN	NaN	NaN	NaN	NaN	NaN	NaN		NaN	NaN	NaN	NaN	NaN	NaN	NaN			NaN	NaN	NaN	NaN	NaN	NaN	NaN	NaN	NaN		NaN	NaN	NaN	NaN	NaN	NaN	NaN	NaN	NaN			NaN	NaN	NaN	NaN	NaN	NaN	NaN	NaN	NaN		NaN
-4.64	NaN	NaN	NaN	NaN	NaN	NaN	NaN		NaN	NaN	NaN	NaN	NaN	NaN	NaN			NaN	NaN	NaN	NaN	NaN	NaN	NaN	NaN	NaN		NaN	NaN	NaN	NaN	NaN	NaN	NaN	NaN	NaN			NaN	NaN	NaN	NaN	NaN	NaN	NaN	NaN	NaN		NaN
-4.6	NaN	NaN	NaN	NaN	NaN	NaN	NaN		NaN	NaN	NaN	NaN	NaN	NaN	NaN			NaN	NaN	NaN	NaN	NaN	NaN	NaN	NaN	NaN		NaN	NaN	NaN	NaN	NaN	NaN	NaN	NaN	NaN			NaN	NaN	NaN	NaN	NaN	NaN	NaN	NaN	NaN		NaN
-4.56	NaN	NaN	NaN	NaN	NaN	NaN	NaN		NaN	NaN	NaN	NaN	NaN	NaN	NaN			NaN	NaN	NaN	NaN	NaN	NaN	NaN	NaN	NaN		NaN	NaN	NaN	NaN	NaN	NaN	NaN	NaN	NaN			NaN	NaN	NaN	NaN	NaN	NaN	NaN	NaN	NaN		NaN
-4.52	NaN	NaN	NaN	NaN	NaN	NaN	NaN		NaN	NaN	NaN	NaN	NaN	NaN	NaN			NaN	NaN	NaN	NaN	NaN	NaN	NaN	NaN	NaN		NaN	NaN	NaN	NaN	NaN	NaN	NaN	NaN	NaN			NaN	NaN	NaN	NaN	NaN	NaN	NaN	NaN	NaN		NaN
-4.48	NaN	NaN	NaN	NaN	NaN	NaN	NaN		NaN	NaN	NaN	NaN	NaN	NaN	NaN			NaN	NaN	NaN	NaN	NaN	NaN	NaN	NaN	NaN		NaN	NaN	NaN	NaN	NaN	NaN	NaN	NaN	NaN			NaN	NaN	NaN	NaN	NaN	NaN	NaN	NaN	NaN		NaN
-4.44	NaN	NaN	NaN	NaN	NaN	NaN	NaN		NaN	NaN	NaN	NaN	NaN	NaN	NaN			NaN	NaN	NaN	NaN	NaN	NaN	NaN	NaN	NaN		NaN	NaN	NaN	NaN	NaN	NaN	NaN	NaN	NaN			NaN	NaN	NaN	NaN	NaN	NaN	NaN	NaN	NaN		NaN
-4.4	NaN	NaN	NaN	NaN	NaN	NaN	NaN		NaN	NaN	NaN	NaN	NaN	NaN	NaN			NaN	NaN	NaN	NaN	NaN	NaN	NaN	NaN	NaN		NaN	NaN	NaN	NaN	NaN	NaN	NaN	NaN	NaN			NaN	NaN	NaN	NaN	NaN	NaN	NaN	NaN	NaN		NaN
-4.36	NaN	NaN	NaN	NaN	NaN	NaN	NaN		NaN	NaN	NaN	NaN	NaN	NaN	NaN			NaN	NaN	NaN	NaN	NaN	NaN	NaN	NaN	NaN		NaN	NaN	NaN	NaN	NaN	NaN	NaN	NaN	NaN			NaN	NaN	NaN	NaN	NaN	NaN	NaN	NaN	NaN		NaN
-4.32	NaN	NaN	NaN	NaN	NaN	NaN	NaN		NaN	NaN	NaN	NaN	NaN	NaN	NaN			NaN	NaN	NaN	NaN	NaN	NaN	NaN	NaN	NaN		NaN	NaN	NaN	NaN	NaN	NaN	NaN	NaN	NaN			NaN	NaN	NaN	NaN	NaN	NaN	NaN	NaN	NaN		NaN
-4.28	NaN	NaN	NaN	NaN	NaN	NaN	NaN		NaN	NaN	NaN	NaN	NaN	NaN	NaN			NaN	NaN	NaN	NaN	NaN	NaN	NaN	NaN	NaN		NaN	NaN	NaN	NaN	NaN	NaN	NaN	NaN	NaN			NaN	NaN	NaN	NaN	NaN	NaN	NaN	NaN	NaN		NaN
-4.24	NaN	NaN	NaN	NaN	NaN	NaN	NaN		NaN	NaN	NaN	NaN	NaN	NaN	NaN			NaN	NaN	NaN	NaN	NaN	NaN	NaN	NaN	NaN		NaN	NaN	NaN	NaN	NaN	NaN	NaN	NaN	NaN			NaN	NaN	NaN	NaN	NaN	NaN	NaN	NaN	NaN		NaN
-4.2	NaN	NaN	NaN	NaN	NaN	NaN	NaN		NaN	NaN	NaN	NaN	NaN	NaN	NaN			NaN	NaN	NaN	NaN	NaN	NaN	NaN	NaN	NaN		NaN	NaN	NaN	NaN	NaN	NaN	NaN	NaN	NaN			NaN	NaN	NaN	NaN	NaN	NaN	NaN	NaN	NaN		NaN
-4.16	0.00444405	NaN	NaN	NaN	NaN	NaN	NaN		0	NaN	NaN	NaN	NaN	NaN	NaN			NaN	NaN	NaN	NaN	NaN	NaN	NaN	NaN	NaN		NaN	NaN	NaN	NaN	NaN	NaN	NaN	NaN	NaN			NaN	NaN	NaN	NaN	NaN	NaN	NaN	NaN	NaN		NaN
-4.12	0.00590257	NaN	NaN	NaN	NaN	NaN	NaN		0.00891396	NaN	NaN	NaN	NaN	NaN	NaN			NaN	NaN	NaN	NaN	NaN	NaN	NaN	NaN	NaN		NaN	NaN	NaN	NaN	NaN	NaN	NaN	NaN	NaN			NaN	NaN	NaN	NaN	NaN	NaN	NaN	NaN	NaN		NaN
-4.08	0.00377299	NaN	NaN	NaN	NaN	NaN	NaN		0.0261021	NaN	NaN	NaN	NaN	NaN	NaN			NaN	NaN	NaN	NaN	NaN	NaN	NaN	NaN	NaN		NaN	NaN	NaN	NaN	NaN	NaN	NaN	NaN	NaN			NaN	NaN	NaN	NaN	NaN	NaN	NaN	NaN	NaN		NaN
-4.04	0.000130103	NaN	NaN	0.0109976	NaN	NaN	NaN		0.0395622	NaN	NaN	0.0585498	NaN	NaN	NaN			NaN	NaN	NaN	NaN	NaN	NaN	NaN	NaN	NaN		NaN	NaN	NaN	NaN	NaN	NaN	NaN	NaN	NaN			NaN	NaN	NaN	NaN	NaN	NaN	NaN	NaN	NaN		NaN
-4	0.00134212	NaN	NaN	0.00651442	NaN	NaN	NaN		0.0417953	NaN	NaN	0.0688916	NaN	NaN	NaN			NaN	NaN	NaN	NaN	NaN	NaN	NaN	NaN	NaN		NaN	NaN	NaN	NaN	NaN	NaN	NaN	NaN	NaN			NaN	NaN	NaN	NaN	NaN	NaN	NaN	NaN	NaN		NaN
-3.96	0.00384831	0.00715687	NaN	0.00490402	NaN	NaN	NaN		0.0355205	0.125524	NaN	0.0773633	NaN	NaN	NaN			NaN	NaN	NaN	NaN	NaN	NaN	NaN	NaN	NaN		NaN	NaN	NaN	NaN	NaN	NaN	NaN	NaN	NaN			NaN	NaN	NaN	NaN	NaN	NaN	NaN	NaN	NaN		NaN
-3.92	0.00571769	0.00827615	NaN	0.000922539	0	NaN	0.028814		0.028126	0.145933	NaN	0.0739465	0.142943	NaN	0.0678578			0	NaN	NaN	NaN	NaN	NaN	NaN	NaN	NaN		0.265302	NaN	NaN	NaN	NaN	NaN	NaN	NaN	NaN			NaN	NaN	NaN	NaN	NaN	NaN	NaN	NaN	NaN		NaN
-3.88	0.00562867	0.00523913	NaN	0	0.00135222	NaN	0.0347592		0.0252778	0.172169	NaN	0.0584091	0.137575	NaN	0.074078			0.000634557	NaN	NaN	NaN	NaN	NaN	NaN	NaN	NaN		0.248538	NaN	NaN	NaN	NaN	NaN	NaN	NaN	NaN			NaN	NaN	NaN	NaN	NaN	NaN	NaN	NaN	NaN		NaN
-3.84	0.00432764	0.00505319	NaN	0	0.00192844	NaN	0.039268		0.0246933	0.2062	NaN	0.0285367	0.144279	NaN	0.0892643			0.00174148	NaN	NaN	NaN	NaN	NaN	NaN	NaN	NaN		0.22734	NaN	NaN	NaN	NaN	NaN	NaN	NaN	NaN			NaN	NaN	NaN	NaN	NaN	NaN	NaN	NaN	NaN		NaN
-3.8	0.000965502	0.00478704	NaN	0	0.0025077	NaN	0.0387346		0.021316	0.24066	NaN	0.010391	0.152345	NaN	0.102741			0.00297644	NaN	NaN	NaN	NaN	NaN	NaN	NaN	NaN		0.201126	NaN	NaN	NaN	NaN	NaN	NaN	NaN	NaN			NaN	NaN	NaN	NaN	NaN	NaN	NaN	NaN	NaN		NaN
-3.76	0	0.00699645	NaN	0.00125433	0.0043734	0.0575374	0.0335864		0.0175326	0.267478	NaN	0.00630633	0.157971	0.0529613	0.126641			0.00533256	NaN	NaN	NaN	NaN	NaN	NaN	NaN	NaN		0.172929	NaN	NaN	NaN	NaN	NaN	NaN	NaN	NaN			NaN	NaN	NaN	NaN	NaN	NaN	NaN	NaN	NaN		NaN
-3.72	0	0.00907825	NaN	0.00500113	0.00623605	0.0618481	0.02825		0.0162838	0.285918	NaN	0.0215976	0.16184	0.0672965	0.160226			0.00933056	NaN	NaN	NaN	NaN	NaN	NaN	NaN	NaN		0.145378	NaN	NaN	NaN	NaN	NaN	NaN	NaN	NaN			NaN	NaN	NaN	NaN	NaN	NaN	NaN	NaN	NaN		NaN
-3.68	0	0.00816313	NaN	0.0093225	0.00704921	0.0636791	0.0249472		0.0159516	0.281956	NaN	0.0432022	0.176532	0.0807227	0.204433			0.0153034	NaN	NaN	NaN	NaN	NaN	NaN	NaN	NaN		0.119022	NaN	NaN	NaN	NaN	NaN	NaN	NaN	NaN			NaN	NaN	NaN	NaN	NaN	NaN	NaN	NaN	NaN		NaN
-3.64	0	0.0101283	0.041798	0.0106497	0.00720697	0.0624953	0.0233462		0.0199995	0.260957	0.0705424	0.0663958	0.2089	0.0999276	0.248998			0.0221298	NaN	NaN	NaN	NaN	NaN	NaN	NaN	NaN		0.0959594	NaN	NaN	NaN	NaN	NaN	NaN	NaN	NaN			NaN	NaN	NaN	NaN	NaN	NaN	NaN	NaN	NaN		NaN
-3.6	2.73901e-05	0.0127934	0.0397932	0.00804389	0.0078916	0.0592859	0.0228321		0.022694	0.264141	0.0975283	0.101815	0.249904	0.124194	0.282389			0.0288966	NaN	NaN	NaN	NaN	NaN	NaN	NaN	NaN		0.0760816	NaN	NaN	NaN	NaN	NaN	NaN	NaN	NaN			NaN	NaN	NaN	NaN	NaN	NaN	NaN	NaN	NaN		NaN
-3.56	0.00128049	0.0102814	0.0325411	0.00141618	0.00948138	0.0561082	0.0233777		0.0319648	0.27547	0.144814	0.140862	0.292393	0.152092	0.300475			0.0325702	NaN	NaN	NaN	NaN	NaN	NaN	NaN	NaN		0.0603651	NaN	NaN	NaN	NaN	NaN	NaN	NaN	NaN			NaN	NaN	NaN	NaN	NaN	NaN	NaN	NaN	NaN		NaN
-3.52	5.47803e-05	0.00627092	0.0287792	4.19189e-08	0.0120908	0.0537602	0.0247554		0.0505186	0.306798	0.227452	0.162784	0.311002	0.174466	0.296738			0.0327124	NaN	NaN	NaN	NaN	NaN	NaN	NaN	NaN		0.0533456	NaN	NaN	NaN	NaN	NaN	NaN	NaN	NaN			NaN	NaN	NaN	NaN	NaN	NaN	NaN	NaN	NaN		NaN
-3.48	0.000157493	0.00499851	0.0261766	0.0015052	0.0159391	0.0511517	0.0260376		0.0596048	0.336987	0.310029	0.160878	0.301099	0.192998	0.280381			0.0297218	NaN	NaN	NaN	NaN	NaN	NaN	NaN	NaN		0.0538287	NaN	NaN	NaN	NaN	NaN	NaN	NaN	NaN			NaN	NaN	NaN	NaN	NaN	NaN	NaN	NaN	NaN		NaN
-3.44	0.00466317	0.0097418	0.0208869	0.00458842	0.0202364	0.0475239	0.027615		0.0546895	0.370873	0.36734	0.168942	0.264835	0.211316	0.250664			0.0254933	NaN	NaN	NaN	NaN	NaN	NaN	NaN	NaN		0.0587795	NaN	NaN	NaN	NaN	NaN	NaN	NaN	NaN			NaN	NaN	NaN	NaN	NaN	NaN	NaN	NaN	NaN		NaN
-3.4	0.01123	0.011809	0.0198845	0.0050335	0.0237479	0.0434947	0.0316176		0.0449266	0.376709	0.394071	0.193936	0.217819	0.231632	0.22183			0.0218709	NaN	NaN	NaN	NaN	NaN	NaN	NaN	NaN		0.0639004	NaN	NaN	NaN	NaN	NaN	NaN	NaN	NaN			NaN	NaN	NaN	NaN	NaN	NaN	NaN	NaN	NaN		NaN
-3.36	0.0116134	0.0135955	0.0175054	0.00915256	0.0253858	0.0398614	0.0387679		0.0372984	0.352664	0.409127	0.23661	0.177445	0.251647	0.213238			0.0202148	NaN	NaN	NaN	NaN	NaN	NaN	NaN	NaN		0.067599	NaN	NaN	NaN	NaN	NaN	NaN	NaN	NaN			NaN	NaN	NaN	NaN	NaN	NaN	NaN	NaN	NaN		NaN
-3.32	0.00516989	0.0152143	0.00912407	0.0151814	0.0248924	0.0370045	0.0469385		0.0508385	0.331425	0.41083	0.269464	0.140043	0.267798	0.249349			0.0217656	NaN	NaN	NaN	NaN	NaN	NaN	NaN	NaN		0.0732677	NaN	NaN	NaN	NaN	NaN	NaN	NaN	NaN			NaN	NaN	NaN	NaN	NaN	NaN	NaN	NaN	NaN		NaN
-3.28	6.84753e-06	0.0120424	0.00739104	0.0217687	0.024315	0.0345579	0.0523118		0.0753042	0.332016	0.438344	0.265344	0.0976854	0.271523	0.335559			0.0268734	0.010147	NaN	NaN	NaN	NaN	NaN	NaN	NaN		0.0811752	0.032375	NaN	NaN	NaN	NaN	NaN	NaN	NaN			NaN	NaN	NaN	NaN	NaN	NaN	NaN	NaN	NaN		NaN
-3.24	0.00121886	0.00654071	0.00897914	0.0262195	0.0249686	0.0325378	0.0529835		0.101849	0.332632	0.46786	0.249293	0.0574182	0.265102	0.449431			0.0331962	0.00666602	NaN	NaN	NaN	NaN	NaN	NaN	NaN		0.0905459	0.0442577	NaN	NaN	NaN	NaN	NaN	NaN	NaN			NaN	NaN	NaN	NaN	NaN	NaN	NaN	NaN	NaN		NaN
-3.2	0.00142429	0.00657353	0.0114006	0.036675	0.0269938	0.0318373	0.0491053		0.104876	0.332914	0.474523	0.242762	0.0303086	0.251943	0.560391			0.0385316	0.00510882	NaN	NaN	NaN	NaN	NaN	NaN	NaN		0.0964154	0.0655225	NaN	NaN	NaN	NaN	NaN	NaN	NaN			NaN	NaN	NaN	NaN	NaN	NaN	NaN	NaN	NaN		NaN
-3.16	0.000205426	0.00661728	0.012723	0.0462483	0.0301198	0.032649	0.0414181		0.104488	0.3378	0.44488	0.248668	0.0223923	0.237905	0.633209			0.0411523	0.00730504	NaN	NaN	NaN	NaN	NaN	NaN	NaN		0.100332	0.104056	NaN	NaN	NaN	NaN	NaN	NaN	NaN			NaN	NaN	NaN	NaN	NaN	NaN	NaN	NaN	NaN		NaN
-3.12	0.00330051	0.00678134	0.012415	0.0541304	0.0347326	0.0336814	0.0318111		0.102255	0.345193	0.390379	0.233468	0.0282637	0.223327	0.659241			0.04033	0.0150103	NaN	NaN	NaN	NaN	NaN	NaN	NaN		0.105592	0.164531	NaN	NaN	NaN	NaN	NaN	NaN	NaN			NaN	NaN	NaN	NaN	NaN	NaN	NaN	NaN	NaN		NaN
-3.08	0.00991523	0.00896887	0.0156999	0.0559026	0.0406586	0.0335054	0.0230257		0.125595	0.356429	0.357455	0.185007	0.0433749	0.210971	0.650052			0.0376409	0.0295027	NaN	NaN	NaN	NaN	NaN	NaN	NaN		0.118695	0.24461	NaN	NaN	NaN	NaN	NaN	NaN	NaN			NaN	NaN	NaN	NaN	NaN	NaN	NaN	NaN	NaN		NaN
-3.04	0.012709	0.0123741	0.0184716	0.0691419	0.0472284	0.0332801	0.0176988		0.165342	0.378874	0.358305	0.132299	0.062991	0.200983	0.612403			0.0340527	0.0494133	NaN	NaN	NaN	NaN	NaN	NaN	NaN		0.148039	0.338657	NaN	NaN	NaN	NaN	NaN	NaN	NaN			NaN	NaN	NaN	NaN	NaN	NaN	NaN	NaN	NaN		NaN
-3	0.0108944	0.0193305	0.0137072	0.0763361	0.052083	0.0355486	0.0161758		0.220314	0.423251	0.391989	0.104431	0.085687	0.190308	0.565663			0.0309311	0.0711535	NaN	NaN	NaN	NaN	NaN	NaN	NaN		0.198887	0.438081	NaN	NaN	NaN	NaN	NaN	NaN	NaN			NaN	NaN	NaN	NaN	NaN	NaN	NaN	NaN	NaN		NaN
-2.96	0.0190772	0.0261118	0.015549	0.0659049	0.0541844	0.0412207	0.0176437		0.279483	0.485128	0.432344	0.102687	0.101444	0.185847	0.516328			0.029423	0.0882154	NaN	NaN	NaN	NaN	NaN	NaN	NaN		0.270263	0.530388	NaN	NaN	NaN	NaN	NaN	NaN	NaN			NaN	NaN	NaN	NaN	NaN	NaN	NaN	NaN	NaN		NaN
-2.92	0.0196867	0.0299218	0.0127592	0.0565662	0.0548423	0.0483486	0.0215236		0.3434	0.538841	0.439846	0.104972	0.104653	0.191947	0.458703			0.0279547	0.0951639	NaN	NaN	NaN	NaN	NaN	NaN	NaN		0.360285	0.600471	NaN	NaN	NaN	NaN	NaN	NaN	NaN			NaN	NaN	NaN	NaN	NaN	NaN	NaN	NaN	NaN		NaN
-2.88	0.0115655	0.0291962	0.0129162	0.054098	0.0541016	0.0535233	0.0262899		0.392325	0.554201	0.392321	0.101323	0.0928288	0.202938	0.395907			0.0258717	0.0883466	NaN	NaN	NaN	NaN	NaN	NaN	NaN		0.464363	0.643941	NaN	NaN	NaN	NaN	NaN	NaN	NaN			NaN	NaN	NaN	NaN	NaN	NaN	NaN	NaN	NaN		NaN
-2.84	0.00445774	0.0232826	0.0137797	0.058913	0.0516201	0.0560745	0.0294315		0.41612	0.523772	0.341535	0.0900111	0.0804356	0.213778	0.336103			0.0230091	0.0689506	NaN	NaN	NaN	NaN	NaN	NaN	NaN		0.570105	0.670607	NaN	NaN	NaN	NaN	NaN	NaN	NaN			NaN	NaN	NaN	NaN	NaN	NaN	NaN	NaN	NaN		NaN
-2.8	0.000219121	0.0184299	0.0126082	0.0687211	0.0474629	0.0596887	0.0291206		0.434256	0.473764	0.338558	0.0990593	0.0876205	0.214243	0.295101			0.0192644	0.0432988	NaN	NaN	NaN	NaN	NaN	NaN	NaN		0.666524	0.69907	NaN	NaN	NaN	NaN	NaN	NaN	NaN			NaN	NaN	NaN	NaN	NaN	NaN	NaN	NaN	NaN		NaN
-2.76	0.00257467	0.0119767	0.014142	0.0680737	0.0430816	0.0680437	0.0262592		0.460124	0.426666	0.367726	0.113078	0.119081	0.203595	0.265044			0.0157643	0.0205194	NaN	NaN	NaN	NaN	NaN	NaN	NaN		0.745787	0.736374	NaN	NaN	NaN	NaN	NaN	NaN	NaN			NaN	NaN	NaN	NaN	NaN	NaN	NaN	NaN	NaN		NaN
-2.72	0.0145099	0.00675582	0.0164306	0.0602726	0.0390731	0.0801442	0.0238235		0.489936	0.383872	0.410409	0.107531	0.179695	0.181751	0.248506			0.013007	0.00561667	NaN	NaN	NaN	NaN	NaN	NaN	NaN		0.805546	0.777322	NaN	NaN	NaN	NaN	NaN	NaN	NaN			NaN	NaN	NaN	NaN	NaN	NaN	NaN	NaN	NaN		NaN
-2.68	0.0194128	0.00306254	0.0199872	0.0411501	0.0352582	0.0923256	0.0227209		0.524361	0.349181	0.425472	0.0769696	0.269505	0.149306	0.227034			0.0105655	0	NaN	NaN	NaN	NaN	NaN	NaN	NaN		0.837428	0.811543	NaN	NaN	NaN	NaN	NaN	NaN	NaN			NaN	NaN	NaN	NaN	NaN	NaN	NaN	NaN	NaN		NaN
-2.64	0.0175434	0.00370422	0.0138159	0.0292461	0.0321481	0.10296	0.0219992		0.548747	0.308826	0.417684	0.0454309	0.388752	0.116339	0.201546			0.00881551	0.00192379	NaN	NaN	NaN	NaN	NaN	NaN	NaN		0.841767	0.837322	NaN	NaN	NaN	NaN	NaN	NaN	NaN			NaN	NaN	NaN	NaN	NaN	NaN	NaN	NaN	NaN		NaN
-2.6	0.0211726	0.00425839	0.0102653	0.0241721	0.0308641	0.111923	0.0213353		0.569528	0.272997	0.41844	0.0300201	0.522078	0.0901178	0.172453			0.008346	0.00785998	NaN	NaN	NaN	NaN	NaN	NaN	NaN		0.828374	0.860532	NaN	NaN	NaN	NaN	NaN	NaN	NaN			NaN	NaN	NaN	NaN	NaN	NaN	NaN	NaN	NaN		NaN
-2.56	0.0236582	0.00279275	0.00745746	0.0236785	0.031927	0.117734	0.0213239		0.576282	0.241849	0.445501	0.0318621	0.643809	0.0745822	0.14707			0.00979723	0.0150238	NaN	NaN	NaN	NaN	NaN	NaN	NaN		0.81489	0.88462	NaN	NaN	NaN	NaN	NaN	NaN	NaN			NaN	NaN	NaN	NaN	NaN	NaN	NaN	NaN	NaN		NaN
-2.52	0.0240006	0.00358755	0.00672077	0.0253294	0.0342002	0.119438	0.0218678		0.579026	0.229835	0.490776	0.0562859	0.725117	0.068477	0.124929			0.0127424	0.0223961	NaN	NaN	NaN	NaN	NaN	NaN	NaN		0.803784	0.903753	NaN	NaN	NaN	NaN	NaN	NaN	NaN			NaN	NaN	NaN	NaN	NaN	NaN	NaN	NaN	NaN		NaN
-2.48	0.0231036	0.00976003	0.00761446	0.0245929	0.0356688	0.119209	0.0219396		0.572124	0.209769	0.56224	0.0866927	0.726967	0.0714557	0.107744			0.0154855	0.02845	NaN	NaN	NaN	NaN	NaN	NaN	NaN		0.787067	0.906806	NaN	NaN	NaN	NaN	NaN	NaN	NaN			NaN	NaN	NaN	NaN	NaN	NaN	NaN	NaN	NaN		NaN
-2.44	0.0139621	0.0188529	0.0102774	0.0313906	0.0345718	0.119889	0.0217811		0.54158	0.180332	0.605985	0.112804	0.65134	0.08251	0.0949497			0.01684	0.0328189	NaN	NaN	NaN	NaN	NaN	NaN	NaN		0.744303	0.886007	NaN	NaN	NaN	NaN	NaN	NaN	NaN			NaN	NaN	NaN	NaN	NaN	NaN	NaN	NaN	NaN		NaN
-2.4	0.00836769	0.0213284	0.0185319	0.0362137	0.0311023	0.122722	0.0219571		0.495645	0.161002	0.595723	0.12529	0.535702	0.0932443	0.0913836			0.0169965	0.0353279	NaN	NaN	NaN	NaN	NaN	NaN	NaN		0.671379	0.84828	NaN	NaN	NaN	NaN	NaN	NaN	NaN			NaN	NaN	NaN	NaN	NaN	NaN	NaN	NaN	NaN		NaN
-2.36	0.00628604	0.0219263	0.0241235	0.0392969	0.028326	0.127373	0.0213187		0.436015	0.160454	0.523439	0.125445	0.411405	0.0927788	0.0973151			0.0173948	0.0366295	NaN	NaN	NaN	NaN	NaN	NaN	NaN		0.570272	0.809591	NaN	NaN	NaN	NaN	NaN	NaN	NaN			NaN	NaN	NaN	NaN	NaN	NaN	NaN	NaN	NaN		NaN
-2.32	0.0104082	0.023793	0.0317802	0.0461998	0.0288126	0.131563	0.0181674		0.367115	0.160959	0.407785	0.113655	0.322352	0.0800079	0.112282			0.0195632	0.0379176	NaN	NaN	NaN	NaN	NaN	NaN	NaN		0.45342	0.777961	NaN	NaN	NaN	NaN	NaN	NaN	NaN			NaN	NaN	NaN	NaN	NaN	NaN	NaN	NaN	NaN		NaN
-2.28	0.0164341	0.0244092	0.0354878	0.0432703	0.0334315	0.132711	0.0138986		0.305086	0.146463	0.292086	0.0987289	0.27676	0.0666567	0.135164			0.0238429	0.0397808	NaN	NaN	NaN	NaN	NaN	NaN	NaN		0.342146	0.750382	NaN	NaN	NaN	NaN	NaN	NaN	NaN			NaN	NaN	NaN	NaN	NaN	NaN	NaN	NaN	NaN		NaN
-2.24	0.0216451	0.024905	0.0320701	0.045083	0.0398399	0.131211	0.0127793		0.257804	0.115683	0.205019	0.096458	0.259055	0.0633735	0.159031			0.0297275	0.0423672	NaN	NaN	NaN	NaN	NaN	NaN	NaN		0.250246	0.718246	NaN	NaN	NaN	NaN	NaN	NaN	NaN			NaN	NaN	NaN	NaN	NaN	NaN	NaN	NaN	NaN		NaN
-2.2	0.0231652	0.0250582	0.0305061	0.0581442	0.0444229	0.129448	0.0182874		0.23351	0.104439	0.161398	0.0986164	0.257089	0.0694302	0.174985			0.0352364	0.0444962	NaN	NaN	NaN	NaN	NaN	NaN	NaN		0.184362	0.677463	NaN	NaN	NaN	NaN	NaN	NaN	NaN			NaN	NaN	NaN	NaN	NaN	NaN	NaN	NaN	NaN		NaN
-2.16	0.0254112	0.0304103	0.0328611	0.0602078	0.0469269	0.127385	0.0297696		0.22403	0.10183	0.161132	0.112579	0.257339	0.0770821	0.175635			0.038543	0.0466285	NaN	NaN	NaN	NaN	NaN	NaN	NaN		0.142673	0.630677	NaN	NaN	NaN	NaN	NaN	NaN	NaN			NaN	NaN	NaN	NaN	NaN	NaN	NaN	NaN	NaN		NaN
-2.12	0.0215903	0.0350223	0.0398597	0.0622633	0.0489729	0.122493	0.044678		0.215756	0.111687	0.189907	0.125374	0.256428	0.0764422	0.160882			0.039758	0.0498169	NaN	NaN	NaN	NaN	NaN	NaN	NaN		0.119002	0.585197	NaN	NaN	NaN	NaN	NaN	NaN	NaN			NaN	NaN	NaN	NaN	NaN	NaN	NaN	NaN	NaN		NaN
-2.08	0.0187348	0.0396016	0.043845	0.0529408	0.0525569	0.11436	0.0593027		0.207925	0.122598	0.221057	0.130556	0.249717	0.0650592	0.137238			0.0393312	0.0544649	NaN	NaN	NaN	NaN	NaN	NaN	NaN		0.109604	0.547734	NaN	NaN	NaN	NaN	NaN	NaN	NaN			NaN	NaN	NaN	NaN	NaN	NaN	NaN	NaN	NaN		NaN
-2.04	0.0128049	0.0378406	0.0476794	0.0387385	0.0589903	0.107462	0.0704862		0.204701	0.110215	0.230717	0.131786	0.225626	0.0538174	0.112206			0.0382214	0.0587228	NaN	NaN	NaN	NaN	NaN	NaN	NaN		0.109798	0.519749	NaN	NaN	NaN	NaN	NaN	NaN	NaN			NaN	NaN	NaN	NaN	NaN	NaN	NaN	NaN	NaN		NaN
-2	0.0119695	0.0353213	0.040536	0.028364	0.0689991	0.107014	0.0777407		0.190115	0.114349	0.218966	0.130689	0.190269	0.0472201	0.0976103			0.0379938	0.0613563	NaN	NaN	NaN	NaN	NaN	NaN	NaN		0.113775	0.495041	NaN	NaN	NaN	NaN	NaN	NaN	NaN			NaN	NaN	NaN	NaN	NaN	NaN	NaN	NaN	NaN		NaN
-1.96	0.0123461	0.0290723	0.0278251	0.0267294	0.082313	0.112336	0.0830465		0.174336	0.132635	0.183359	0.148512	0.144867	0.0471473	0.09306			0.0387023	0.0623787	NaN	NaN	NaN	NaN	NaN	NaN	NaN		0.11939	0.468787	NaN	NaN	NaN	NaN	NaN	NaN	NaN			NaN	NaN	NaN	NaN	NaN	NaN	NaN	NaN	NaN		NaN
-1.92	0.0127159	0.0285983	0.0225596	0.0231201	0.0991482	0.116307	0.0886247		0.150621	0.177346	0.146302	0.180374	0.0996138	0.0457881	0.0999495			0.0400682	0.0629942	NaN	NaN	NaN	NaN	NaN	NaN	NaN		0.125177	0.438314	NaN	NaN	NaN	NaN	NaN	NaN	NaN			NaN	NaN	0.0576458	NaN	NaN	NaN	NaN	NaN	NaN		NaN
-1.88	0.0184267	0.0281973	0.0269676	0.0229421	0.117532	0.112647	0.0946557		0.140384	0.226986	0.150234	0.192058	0.0681639	0.0482042	0.116205			0.0407938	0.0637375	NaN	NaN	NaN	NaN	NaN	NaN	NaN		0.129526	0.401118	NaN	NaN	NaN	NaN	NaN	NaN	NaN			NaN	NaN	0.0447298	NaN	NaN	NaN	NaN	NaN	NaN		NaN
-1.84	0.0341966	0.0307093	0.0385554	0.0290195	0.135898	0.102773	0.0995542		0.142297	0.249919	0.193213	0.17754	0.054442	0.0506445	0.128688			0.0399145	0.0625872	NaN	NaN	NaN	NaN	NaN	NaN	NaN		0.131411	0.358867	NaN	NaN	NaN	NaN	NaN	NaN	NaN			NaN	NaN	0.0344798	NaN	NaN	NaN	NaN	0.0508431	NaN		NaN
-1.8	0.0323135	0.0306765	0.0500465	0.0354935	0.149897	0.0918278	0.102096		0.154503	0.239607	0.268459	0.145137	0.0576612	0.0514874	0.133885			0.0374417	0.0568999	NaN	NaN	NaN	NaN	NaN	NaN	NaN		0.134538	0.318115	NaN	NaN	NaN	NaN	NaN	NaN	NaN			NaN	NaN	0.0222144	NaN	NaN	NaN	NaN	0.0406021	NaN		NaN
-1.76	0.0258357	0.0279603	0.0616463	0.0322727	0.155647	0.082195	0.101166		0.171795	0.219447	0.32185	0.123968	0.068589	0.0460573	0.137871			0.0343629	0.0473785	NaN	NaN	NaN	NaN	NaN	NaN	NaN		0.141976	0.285331	NaN	NaN	NaN	NaN	NaN	NaN	NaN			NaN	NaN	0.00899145	NaN	NaN	NaN	NaN	0.0163791	0.017753		NaN
-1.72	0.0287596	0.0274936	0.0648829	0.0248438	0.151796	0.073747	0.0966245		0.196409	0.204361	0.351643	0.126218	0.0778061	0.0405588	0.146614			0.0320523	0.0374232	NaN	NaN	NaN	NaN	NaN	0.000546535	NaN		0.146512	0.25998	NaN	NaN	NaN	NaN	NaN	0.103221	NaN			NaN	NaN	0	NaN	NaN	NaN	NaN	0	0.0196653		NaN
-1.68	0.0348402	0.0238623	0.0622502	0.0167756	0.141474	0.067924	0.0897843		0.220837	0.192586	0.396493	0.137052	0.0849556	0.0399322	0.168037			0.0318275	0.0326541	NaN	NaN	NaN	NaN	0.0632766	0	NaN		0.143208	0.239944	NaN	NaN	NaN	NaN	0.248236	0.0971708	NaN			NaN	NaN	0.000956679	NaN	NaN	NaN	NaN	0.00650502	0.0208315		NaN
-1.64	0.0363056	0.0225534	0.0557287	0.0141456	0.127837	0.067828	0.0826804		0.219293	0.185903	0.422869	0.136208	0.0834852	0.0410332	0.198662			0.0352677	0.0351698	NaN	NaN	NaN	NaN	0.0679089	0.00169021	NaN		0.135559	0.225961	NaN	NaN	NaN	NaN	0.268593	0.0829622	NaN			NaN	0.0634243	0.00699697	NaN	NaN	NaN	NaN	0.0280805	0.0211544		NaN
-1.6	0.0321081	0.0229472	0.0414538	0.0146311	0.111037	0.0743635	0.0764629		0.205987	0.184294	0.424823	0.135041	0.0808835	0.0399499	0.221138			0.0447776	0.0430668	NaN	NaN	NaN	NaN	0.0706256	0.00632817	NaN		0.12987	0.219393	NaN	NaN	NaN	NaN	0.274251	0.0621473	NaN			NaN	0.0724091	0.0116675	NaN	NaN	NaN	NaN	0.0509617	0.0203441		NaN
-1.56	0.0252058	0.0264545	0.046985	0.0226993	0.096504	0.0836865	0.0744896		0.194305	0.195624	0.38333	0.146395	0.0761257	0.0408104	0.222992			0.0608891	0.0520534	NaN	NaN	NaN	0.0460293	0.0664461	0.0142833	0.022426		0.124334	0.217078	NaN	NaN	NaN	0	0.272179	0.0452064	0.106608			NaN	0.0794239	0.0129403	NaN	NaN	NaN	0.0195891	0.0740359	0.0192954		NaN
-1.52	0.0232816	0.023742	0.0555656	0.0262357	0.0890412	0.0896442	0.0787523		0.189426	0.223469	0.310294	0.160892	0.0756271	0.0439479	0.203632			0.0803441	0.058141	NaN	NaN	NaN	0.0603622	0.0535439	0.0248749	0.0254144		0.115909	0.214484	NaN	NaN	NaN	0.0109113	0.267226	0.040051	0.111565			NaN	0.0829124	0.0155243	NaN	NaN	0.0647325	0.0237071	0.105883	0.0189495		NaN
-1.48	0.0273354	0.0200013	0.0548289	0.0360114	0.0909191	0.0904418	0.0863458		0.18958	0.247429	0.219548	0.184037	0.0781883	0.0504967	0.176796			0.0988942	0.0590289	NaN	0.0344206	NaN	0.0660447	0.0369149	0.0385105	0.0253297		0.109264	0.210768	NaN	0.186274	NaN	0.0139314	0.2626	0.0444988	0.11495			NaN	0.0821333	0.0237547	NaN	NaN	0.0527701	0.032505	0.139888	0.0185887		NaN
-1.44	0.0386132	0.0173799	0.0536635	0.0468796	0.0977216	0.0920767	0.0916568		0.192293	0.26112	0.145598	0.214718	0.0797877	0.0537997	0.157568			0.114844	0.0546667	NaN	0.0493859	NaN	0.0743515	0.0239508	0.0551596	0.022775		0.111822	0.208003	NaN	0.16906	NaN	0.021752	0.261108	0.0490269	0.118708			NaN	0.0782562	0.0371984	NaN	NaN	0.0400767	0.0452454	0.157053	0.0193143		NaN
-1.4	0.0451663	0.020056	0.0423656	0.0514761	0.10482	0.101213	0.0933454		0.193111	0.26634	0.119766	0.254412	0.0818225	0.0542851	0.152454			0.126049	0.0479301	NaN	0.0706682	NaN	0.0854398	0.0199222	0.0731547	0.0189803		0.121754	0.208757	NaN	0.151669	NaN	0.0283949	0.260604	0.0506651	0.12105			0.0207253	0.0749901	0.0518948	NaN	NaN	0.0299788	0.0617385	0.142367	0.0228025		0.00759827
-1.36	0.0569852	0.0265675	0.0398778	0.0669407	0.108698	0.116658	0.0962654		0.197239	0.287065	0.127772	0.287033	0.084953	0.0552207	0.15745			0.134469	0.0428112	NaN	0.0913778	NaN	0.0975096	0.0245506	0.0890473	0.015067		0.13039	0.213672	NaN	0.135254	NaN	0.0318683	0.256376	0.053436	0.11723			0.0167878	0.0737762	0.0610602	0.0329283	NaN	0.0234839	0.0789619	0.106521	0.0290419		2.62416e-05
-1.32	0.0629151	0.0319161	0.0462785	0.0818956	0.108385	0.130282	0.104013		0.194225	0.317015	0.162732	0.2985	0.0968704	0.0658337	0.159514			0.13785	0.0417282	NaN	0.103747	0.119427	0.104487	0.0355992	0.0973465	0.0140235		0.133252	0.219362	NaN	0.121092	0.0240227	0.0338127	0.248487	0.0617132	0.104592			0.0117271	0.0724689	0.064187	0.0266696	NaN	0.0211006	0.0911443	0.0658606	0.0349723		0
-1.28	0.0693381	0.0366302	0.0555234	0.0968342	0.104987	0.135109	0.114878		0.184935	0.336097	0.20586	0.274259	0.106844	0.0809125	0.155439			0.135471	0.0443885	NaN	0.105488	0.118789	0.100234	0.0466438	0.0952818	0.014735		0.130196	0.222961	NaN	0.111193	0.0175817	0.0363438	0.239316	0.0693839	0.08798			0.00833916	0.0693645	0.0661096	0.0153005	NaN	0.0223422	0.0923536	0.0355884	0.0360992		0.00597785
-1.24	0.0730221	0.0358281	0.0689951	0.107508	0.0999857	0.131127	0.124417		0.173469	0.354795	0.25068	0.239275	0.115558	0.0979551	0.144452			0.127489	0.0491409	NaN	0.0985911	0.120986	0.0815369	0.052735	0.0830303	0.0174489		0.121717	0.225747	NaN	0.106004	0.014343	0.0340598	0.231049	0.0688071	0.0774983			0.0069923	0.0631666	0.0743827	0.00393842	NaN	0.0264615	0.0810092	0.0219876	0.0319984		0.0170947
-1.2	0.0774661	0.0322661	0.08266	0.108463	0.0988783	0.123709	0.127976		0.168123	0.355291	0.26492	0.211005	0.121439	0.112034	0.144209			0.115837	0.0542261	NaN	0.0868075	0.12755	0.0573477	0.0499874	0.0661738	0.0212978		0.111938	0.229535	NaN	0.10365	0.011509	0.0325108	0.223699	0.0633276	0.0787719			0.00701699	0.0545097	0.089927	0	0.044396	0.0319939	0.0633988	0.0236574	0.0263505		0.0312779
-1.16	0.0654282	0.028416	0.0841817	0.104805	0.103138	0.117532	0.122776		0.164087	0.368811	0.28053	0.192269	0.125721	0.129183	0.16784			0.103507	0.0591971	NaN	0.0733613	0.136595	0.0333333	0.0382655	0.0496208	0.0281079		0.105235	0.233909	NaN	0.101755	0.00810919	0.0320734	0.216677	0.0587817	0.0904978			0.0079341	0.0438045	0.109354	0.00607329	0.0450769	0.0363255	0.0475256	0.0320745	0.0239296		0.0502541
-1.12	0.046529	0.0241066	0.0854317	0.0927233	0.109948	0.113029	0.111946		0.16031	0.388561	0.306149	0.189042	0.130221	0.150722	0.223097			0.0940824	0.0641579	NaN	0.0604342	0.145082	0.0143242	0.0239663	0.0387812	0.0406779		0.103796	0.237083	NaN	0.100779	0.00718878	0.0315917	0.208379	0.0588977	0.100546			0.00930386	0.0346427	0.127092	0.0161646	0.0460254	0.039747	0.0393407	0.0435102	0.0282626		0.0756337
-1.08	0.0345253	0.0206612	0.0902383	0.0861279	0.11863	0.108655	0.104892		0.160851	0.422079	0.343621	0.202386	0.129328	0.171458	0.306407			0.0908669	0.0673934	0.14551	0.0491229	0.147883	0.0023228	0.0113272	0.0331084	0.0624771		0.10417	0.239187	0	0.10174	0.0140228	0.0328337	0.197653	0.0618232	0.100439			0.0121074	0.0303602	0.138936	0.0223063	0.047	0.0429887	0.0389051	0.0598771	0.0360656		0.108409
-1.04	0.0270683	0.0198664	0.0929375	0.0829961	0.126188	0.104206	0.108064		0.171949	0.479703	0.364591	0.233299	0.126086	0.186795	0.401651			0.092045	0.0685503	0.138703	0.0399822	0.142464	0	0.00375767	0.0296799	0.0923367		0.104588	0.238725	0.0028944	0.103295	0.0256986	0.0383334	0.183925	0.0637023	0.0928365			0.0174176	0.0319899	0.143096	0.0239276	0.0455189	0.047511	0.0412063	0.0796264	0.0418749		0.150937
-1	0.0256577	0.0245769	0.0879618	0.0718771	0.12831	0.0993625	0.119612		0.186141	0.567156	0.389596	0.276199	0.12646	0.189973	0.486497			0.0939003	0.0669225	0.115102	0.0325076	0.129733	0.00846839	0	0.0267246	0.12387		0.105613	0.235424	0.00728237	0.102919	0.0353322	0.0456209	0.166118	0.0609016	0.086954			0.0243097	0.0371454	0.145397	0.0273423	0.0385471	0.0528033	0.0412558	0.0981217	0.0406471		0.202573
-0.96	0.0301976	0.0270998	0.075426	0.0588564	0.122914	0.0938499	0.132922		0.198875	0.655209	0.395926	0.313313	0.134645	0.187991	0.545398			0.0937096	0.0632464	0.0846565	0.0265343	0.113146	0.0260561	0.00037925	0.0244752	0.149376		0.108345	0.233515	0.0118024	0.100269	0.0386399	0.048252	0.145724	0.0537274	0.0865403			0.0300793	0.0419288	0.15061	0.0326648	0.0263008	0.0573367	0.0365205	0.109664	0.0328598		0.269334
-0.92	0.0314233	0.0337937	0.0651909	0.0613488	0.116108	0.0888175	0.142123		0.213154	0.756114	0.407908	0.342799	0.162714	0.190546	0.580183			0.0908527	0.0591331	0.0576106	0.0233813	0.10063	0.0471798	0.00395503	0.0246877	0.164128		0.110818	0.239261	0.0148359	0.0967982	0.0363945	0.0457314	0.130779	0.0459378	0.0899669			0.0341277	0.0452805	0.15801	0.0308356	0.0144924	0.0581374	0.0296162	0.107939	0.0246977		0.342348
-0.88	0.0411263	0.0421245	0.0572805	0.0682112	0.115067	0.0848889	0.146001		0.228017	0.854803	0.383435	0.373009	0.212502	0.210239	0.609729			0.0870482	0.0559414	0.0415494	0.0241973	0.0965898	0.0636797	0.00798359	0.0290068	0.167533		0.114691	0.252854	0.0161862	0.0933385	0.0328701	0.0430835	0.126435	0.0435177	0.091146			0.0377858	0.0502172	0.166827	0.0206449	0.00821285	0.0557676	0.0232208	0.094076	0.0196219		0.42468
-0.84	0.0384763	0.0506231	0.060342	0.0802204	0.120219	0.0818344	0.146118		0.270593	0.955178	0.341325	0.417765	0.290758	0.247148	0.659694			0.0825522	0.0543943	0.036804	0.0291595	0.101537	0.0697991	0.0116058	0.0363623	0.163237		0.120911	0.267296	0.0181476	0.0911168	0.0303658	0.0450468	0.129104	0.0460924	0.0918658			0.042424	0.0619576	0.169027	0.0118762	0.00748325	0.0540834	0.0185925	0.0733482	0.0180689		0.522061
-0.8	0.036066	0.057295	0.0690675	0.0853187	0.129336	0.0806772	0.146068		0.326993	1	0.321256	0.481496	0.393186	0.307543	0.746117			0.0786709	0.0542631	0.0382486	0.036346	0.115927	0.0651637	0.0182349	0.0444035	0.154878		0.127641	0.276712	0.0229824	0.0933005	0.0294282	0.0524289	0.129516	0.0525382	0.0950741			0.0502586	0.080858	0.16483	0.0114225	0.0107897	0.057237	0.0155321	0.0527727	0.0183263		0.649426
-0.76	0.0404552	0.0649952	0.0748826	0.0878031	0.138464	0.0837338	0.150749		0.385681	0.974226	0.304432	0.571648	0.508756	0.400136	0.84522			0.0768298	0.0554403	0.0409794	0.0448103	0.13602	0.0536662	0.0326696	0.0526141	0.14342		0.132871	0.279892	0.0301594	0.102247	0.0294435	0.0638702	0.123191	0.0601702	0.102227			0.0594787	0.101471	0.164787	0.0172232	0.0165453	0.065861	0.0138312	0.0369494	0.019505		0.797435
-0.72	0.0519933	0.0827834	0.0855343	0.0853834	0.142889	0.090739	0.162627		0.437202	0.914532	0.29586	0.680592	0.620227	0.520242	0.927188			0.0783579	0.0572363	0.0418087	0.0562289	0.161512	0.0420536	0.0578162	0.060544	0.130362		0.137852	0.278223	0.0371397	0.116865	0.0304157	0.0762189	0.111732	0.0665119	0.10949			0.0695286	0.114747	0.180779	0.0253411	0.0219972	0.0780143	0.0126698	0.0314687	0.0198791		0.928438
-0.68	0.0699681	0.111929	0.0927925	0.0871557	0.143234	0.0991438	0.181692		0.51127	0.891855	0.297751	0.805256	0.727615	0.661677	0.97713			0.0826746	0.058891	0.0396912	0.0734454	0.189935	0.0372172	0.0868985	0.068866	0.118236		0.145423	0.274314	0.0447382	0.134389	0.033432	0.0912818	0.0995164	0.0688339	0.11338			0.082336	0.121091	0.202068	0.0350279	0.0247816	0.0920168	0.011777	0.0412579	0.0196141		1
-0.64	0.0867925	0.162712	0.109531	0.0819279	0.144987	0.10725	0.209352		0.622808	0.914326	0.340631	0.914158	0.833657	0.803516	1			0.0904543	0.0613462	0.035129	0.0974745	0.2104	0.041691	0.11035	0.0766592	0.10679		0.153579	0.271556	0.0562174	0.153407	0.0385479	0.112742	0.092311	0.0694731	0.115907			0.0995596	0.123062	0.216751	0.0487642	0.0259373	0.108081	0.0126558	0.0655368	0.0198788		0.999071
-0.6	0.107698	0.233665	0.123945	0.0837649	0.153957	0.115331	0.24569		0.741206	0.91484	0.481768	0.991261	0.921101	0.921365	0.994561			0.101936	0.0645581	0.0313447	0.124277	0.218203	0.0524443	0.12559	0.0843005	0.0986217		0.16382	0.270305	0.071524	0.175745	0.0475334	0.141022	0.0967072	0.0753242	0.122412			0.120914	0.121388	0.236454	0.0673272	0.0285066	0.126357	0.0183036	0.0981973	0.0233691		0.949946
-0.56	0.139662	0.318989	0.132374	0.0899152	0.170768	0.125854	0.284801		0.854541	0.852595	0.694506	1	0.982882	0.992264	0.966927			0.121055	0.0698082	0.033633	0.148512	0.213072	0.0628613	0.136797	0.0946164	0.0964059		0.17936	0.270963	0.087217	0.204985	0.0628927	0.173155	0.11408	0.0948577	0.136734			0.142125	0.113696	0.276001	0.0855321	0.0338999	0.146202	0.030407	0.132162	0.0308194		0.875517
-0.52	0.176728	0.410494	0.130176	0.0922215	0.194113	0.14376	0.320361		0.944929	0.737733	0.871917	0.934286	1	1	0.911339			0.151497	0.078324	0.046982	0.167847	0.201091	0.0677967	0.152722	0.111498	0.101596		0.201187	0.27499	0.103569	0.244062	0.0874811	0.21069	0.141951	0.126976	0.156498			0.165249	0.109913	0.3361	0.0965473	0.0407487	0.166934	0.0495945	0.157942	0.0415464		0.782465
-0.48	0.217752	0.499891	0.124174	0.102863	0.227582	0.174814	0.354924		1	0.62276	0.973779	0.814079	0.978251	0.946412	0.826793			0.194234	0.0924767	0.0706798	0.185782	0.196668	0.0686602	0.178302	0.135609	0.112811		0.228507	0.286153	0.12716	0.293684	0.121358	0.256603	0.176376	0.168041	0.175856			0.196343	0.121418	0.398577	0.101184	0.0483701	0.187721	0.0759316	0.179217	0.0557272		0.678196
-0.44	0.270573	0.585434	0.129579	0.109515	0.278696	0.223723	0.394188		0.995528	0.545926	1	0.677013	0.92657	0.848607	0.721686			0.245042	0.113329	0.0998885	0.210138	0.207673	0.0721394	0.214055	0.16727	0.126926		0.264115	0.307573	0.166373	0.350663	0.165075	0.315955	0.216398	0.213738	0.19135			0.240378	0.151919	0.451647	0.107856	0.0603314	0.208707	0.109818	0.193463	0.0763001		0.579208
-0.4	0.324388	0.65779	0.145514	0.123499	0.348236	0.294599	0.438393		0.917523	0.490253	0.956092	0.561953	0.844798	0.736264	0.604769			0.296091	0.143437	0.129033	0.247647	0.234143	0.0867198	0.258195	0.204488	0.144341		0.318267	0.340078	0.222172	0.411424	0.222405	0.395304	0.261044	0.268946	0.204382			0.298334	0.190056	0.499276	0.125811	0.0820296	0.231031	0.151853	0.19745	0.107847		0.504208
-0.36	0.386783	0.699561	0.163581	0.159017	0.431072	0.389776	0.483226		0.779353	0.453749	0.872359	0.476891	0.749752	0.631312	0.494941			0.340982	0.182697	0.158281	0.302133	0.274718	0.116621	0.31215	0.244246	0.172391		0.400592	0.382468	0.29053	0.477585	0.300537	0.497543	0.308564	0.341794	0.221583			0.367159	0.227953	0.539145	0.161865	0.116111	0.259278	0.203244	0.192842	0.151679		0.445041
-0.32	0.439345	0.711425	0.182391	0.20902	0.519318	0.503284	0.529631		0.629637	0.412572	0.773956	0.392581	0.649688	0.55331	0.418593			0.375314	0.231885	0.193377	0.373916	0.325265	0.160621	0.37644	0.288467	0.222011		0.509539	0.433551	0.37126	0.554582	0.401007	0.62083	0.358139	0.430741	0.249188			0.444714	0.265282	0.58149	0.219043	0.16399	0.300573	0.264029	0.207682	0.21077		0.386396
-0.28	0.492029	0.719373	0.209485	0.276543	0.610828	0.620018	0.58423		0.490372	0.378096	0.711571	0.297452	0.542775	0.491971	0.40259			0.407525	0.292683	0.24073	0.459714	0.384239	0.221949	0.451791	0.340871	0.30089		0.631981	0.490204	0.466912	0.640554	0.518777	0.756	0.41586	0.531087	0.29545			0.520811	0.318828	0.622955	0.294542	0.230732	0.361403	0.339553	0.264956	0.289114		0.329196
-0.24	0.55387	0.738546	0.230988	0.37061	0.703955	0.724757	0.651308		0.38306	0.342669	0.693071	0.212798	0.449701	0.439945	0.44496			0.452232	0.368652	0.30622	0.554217	0.455777	0.30999	0.53528	0.403639	0.407358		0.748618	0.552149	0.57642	0.724364	0.643909	0.882817	0.489618	0.645365	0.368714			0.599948	0.404918	0.67346	0.389151	0.319789	0.444936	0.433773	0.355623	0.394851		0.283665
-0.2	0.616182	0.767837	0.273843	0.493299	0.789201	0.810889	0.724998		0.312518	0.30702	0.689188	0.161898	0.382688	0.390031	0.517355			0.524614	0.466453	0.398949	0.653429	0.541719	0.4337	0.623235	0.481546	0.534935		0.850038	0.623445	0.692225	0.797629	0.765848	0.971147	0.586649	0.763919	0.474631			0.685639	0.533501	0.724477	0.508973	0.428417	0.552731	0.547625	0.46652	0.527095		0.253767
-0.16	0.668627	0.798919	0.363296	0.641003	0.861512	0.879519	0.800442		0.255361	0.26011	0.640219	0.146958	0.347903	0.340529	0.583979			0.628935	0.59043	0.527544	0.755617	0.644896	0.587323	0.713341	0.576688	0.673184		0.932534	0.710518	0.804111	0.860847	0.870362	1	0.708183	0.871599	0.604342			0.774703	0.686154	0.772512	0.650747	0.550644	0.677232	0.67114	0.590609	0.672837		0.221982
-0.12	0.726694	0.839457	0.533362	0.777717	0.92336	0.931962	0.873436		0.216839	0.215399	0.540238	0.149369	0.32728	0.29278	0.613564			0.754645	0.732482	0.687158	0.856269	0.761919	0.747393	0.808034	0.690767	0.806629		0.985726	0.811245	0.901222	0.915674	0.945195	0.968667	0.841085	0.945074	0.741441			0.858838	0.831951	0.826105	0.791419	0.683507	0.802423	0.789919	0.723077	0.811403		0.18845
-0.08	0.822532	0.89723	0.74603	0.900884	0.969232	0.968591	0.936693		0.186732	0.189839	0.456731	0.142219	0.310855	0.244145	0.590793			0.875991	0.868244	0.848716	0.942898	0.875717	0.882115	0.901426	0.817989	0.916855		1	0.909394	0.971725	0.959998	0.989701	0.894028	0.951362	0.984088	0.864315			0.927775	0.939727	0.892716	0.905214	0.816792	0.911742	0.890375	0.852336	0.917874		0.162254
-0.04	0.93805	0.961926	0.924526	0.976985	0.994525	0.991124	0.980602		0.17452	0.170988	0.388645	0.123019	0.294618	0.196148	0.523628			0.965242	0.966801	0.965536	0.995931	0.96271	0.968494	0.97435	0.930595	0.985245		0.97577	0.977975	1	0.989576	1	0.800964	1	1	0.955432			0.983235	0.992536	0.965755	0.976559	0.930922	0.984475	0.961391	0.955233	0.981934		0.156042
0	1	1	1	1	1	1	1		0.169445	0.172597	0.319264	0.100163	0.272721	0.149542	0.427516			1	1	1	1	1	1	1	1	1		0.911288	1	0.972957	1	0.972455	0.713098	0.972048	0.989416	1			1	1	1	1	1	1	1	1	1		0.165473
0.04	0.964947	0.981774	0.989076	0.985628	0.986783	0.986189	0.989726		0.167101	0.184157	0.249611	0.0924718	0.237718	0.114183	0.328338			0.963509	0.960508	0.941381	0.95259	0.965992	0.985363	0.960318	0.994289	0.963344		0.819902	0.972086	0.888497	0.987264	0.910438	0.639367	0.884947	0.932908	0.990176			0.965966	0.970699	0.961637	0.977234	0.998196	0.952477	0.997302	0.968116	0.974579		0.179464
0.08	0.858119	0.917632	0.933698	0.969807	0.951595	0.932898	0.947006		0.164173	0.194837	0.240193	0.104838	0.193227	0.0897052	0.239464			0.863772	0.865022	0.811541	0.864125	0.855716	0.935899	0.856744	0.904323	0.887982		0.720315	0.905376	0.766395	0.953131	0.814227	0.574237	0.769347	0.833529	0.932635			0.887781	0.91859	0.848218	0.924821	0.908509	0.855649	0.952102	0.869879	0.913024		0.187922
0.12	0.712664	0.807884	0.859105	0.941896	0.884723	0.832707	0.877076		0.167415	0.207193	0.251336	0.117409	0.147719	0.0737371	0.163365			0.725493	0.741791	0.649554	0.751002	0.691806	0.863179	0.710137	0.747556	0.793825		0.62589	0.820729	0.635735	0.904143	0.69772	0.508053	0.649763	0.709305	0.844518			0.783895	0.852104	0.699205	0.87023	0.74753	0.726334	0.869719	0.733009	0.827621		0.189376
0.16	0.5646	0.666117	0.773064	0.870238	0.784584	0.700378	0.791384		0.175615	0.196077	0.229944	0.121444	0.107249	0.0576742	0.103083			0.58239	0.618759	0.493765	0.628614	0.509208	0.779531	0.550318	0.565477	0.693123		0.540816	0.739126	0.516639	0.84383	0.586518	0.438106	0.541612	0.591311	0.750294			0.67681	0.778938	0.556472	0.824468	0.559636	0.581142	0.770984	0.585063	0.738421		0.189305
0.2	0.44789	0.517096	0.678025	0.781204	0.67262	0.563884	0.696696		0.178144	0.1842	0.168569	0.104072	0.079031	0.0412914	0.0676314			0.461215	0.51182	0.370773	0.508075	0.347513	0.692648	0.404477	0.40727	0.592974		0.46142	0.662593	0.413829	0.768466	0.492781	0.370419	0.451954	0.485854	0.671275			0.578243	0.697434	0.443653	0.776192	0.39379	0.439206	0.668701	0.4471	0.65159		0.19287
0.24	0.361344	0.380594	0.587074	0.693393	0.57132	0.44566	0.596668		0.173118	0.173666	0.0969138	0.0903556	0.0693913	0.034736	0.0620116			0.371438	0.423561	0.285742	0.396984	0.225273	0.603876	0.28936	0.294894	0.495477		0.392943	0.589519	0.329164	0.676369	0.417494	0.314916	0.380359	0.398854	0.610222			0.492868	0.610228	0.372899	0.716566	0.273966	0.317181	0.573963	0.342049	0.576836		0.208995
0.28	0.291198	0.271691	0.511074	0.61289	0.486337	0.355343	0.499265		0.151814	0.168173	0.0659199	0.0660864	0.0739669	0.0395549	0.073412			0.310888	0.347793	0.231583	0.30024	0.143686	0.513945	0.208665	0.22599	0.401995		0.33889	0.521207	0.263478	0.577262	0.356221	0.273403	0.323516	0.330549	0.54925			0.406435	0.531922	0.34225	0.652854	0.198448	0.225288	0.487666	0.276087	0.504992		0.232752
0.32	0.221216	0.195846	0.468334	0.539014	0.412331	0.29193	0.4115		0.127164	0.183892	0.0604466	0.0556532	0.0775404	0.0555494	0.0869908			0.270543	0.279969	0.19668	0.220508	0.0942549	0.432179	0.155194	0.1867	0.317095		0.297116	0.462027	0.214597	0.484332	0.305808	0.239072	0.279103	0.280984	0.471342			0.320877	0.471928	0.332597	0.594328	0.155177	0.161332	0.411271	0.23322	0.434718		0.250393
0.36	0.151755	0.13959	0.440588	0.456058	0.349195	0.247661	0.340291		0.109133	0.213808	0.0706182	0.0596395	0.0721473	0.0796261	0.0910129			0.240426	0.219292	0.171241	0.158873	0.0659011	0.366337	0.117954	0.161079	0.243888		0.265745	0.408464	0.178304	0.403821	0.26158	0.210465	0.245079	0.25001	0.378059			0.238722	0.428588	0.316822	0.537581	0.130989	0.116429	0.340603	0.198166	0.36302		0.246441
0.4	0.0959545	0.0949461	0.393289	0.379374	0.29972	0.212482	0.290534		0.103049	0.271774	0.0787573	0.0696157	0.060812	0.106088	0.0822174			0.213206	0.167548	0.14843	0.113453	0.0529676	0.311764	0.0902575	0.138683	0.185439		0.241688	0.356699	0.149038	0.331881	0.221583	0.189616	0.22062	0.232222	0.287529			0.168176	0.392788	0.293598	0.485207	0.113232	0.0865926	0.276798	0.171741	0.293894		0.219546
0.44	0.0634561	0.0631394	0.311535	0.31516	0.262825	0.18048	0.258667		0.117844	0.340521	0.0842082	0.0763368	0.0521415	0.12334	0.0709187			0.185376	0.127445	0.122263	0.080657	0.0476368	0.260799	0.0699406	0.11397	0.142468		0.223158	0.305774	0.121152	0.263795	0.185403	0.173763	0.20281	0.216792	0.216688			0.115825	0.356396	0.280367	0.450389	0.0961721	0.0666674	0.221104	0.161391	0.233485		0.200047
0.48	0.0458853	0.0465506	0.224322	0.250745	0.235493	0.150631	0.236117		0.137474	0.402381	0.0977186	0.0678722	0.0528982	0.126129	0.0621067			0.159214	0.098729	0.0921963	0.0566279	0.0433275	0.214979	0.058327	0.0869725	0.113421		0.208095	0.259735	0.0935285	0.201935	0.152974	0.157544	0.187195	0.198575	0.167651			0.0826369	0.314696	0.283712	0.440024	0.0817877	0.0540489	0.175736	0.165067	0.184532		0.200952
0.52	0.0394829	0.0345593	0.158436	0.180259	0.211759	0.123964	0.217275		0.159055	0.451096	0.140341	0.0576358	0.0613637	0.11368	0.0593772			0.138322	0.0797736	0.0625617	0.0394168	0.0380711	0.181677	0.0531723	0.0619103	0.0946407		0.196819	0.222939	0.0702033	0.152577	0.125519	0.140818	0.170856	0.180588	0.13373			0.0674117	0.268418	0.289243	0.444242	0.0716759	0.0439407	0.139767	0.171141	0.148187		0.213893
0.56	0.0371958	0.0260207	0.101186	0.121492	0.187751	0.101418	0.201626		0.167538	0.453047	0.201341	0.0462183	0.0694824	0.0909915	0.0556208			0.120461	0.0678272	0.0387425	0.0274738	0.0330121	0.161584	0.0496314	0.0422603	0.0810576		0.186131	0.19653	0.0562371	0.117312	0.106338	0.126006	0.156124	0.169216	0.113057			0.0632445	0.221519	0.281979	0.441333	0.062627	0.0337476	0.114327	0.170739	0.121428		0.209159
0.6	0.0306701	0.024493	0.0648769	0.0786991	0.164616	0.0824429	0.187931		0.170633	0.406462	0.294993	0.0448685	0.0673641	0.068499	0.0540559			0.104782	0.0592038	0.0235497	0.0196717	0.0325915	0.148678	0.0449179	0.0302188	0.071537		0.174522	0.178371	0.0529984	0.0920824	0.095713	0.115407	0.14381	0.164545	0.103546			0.0628974	0.177913	0.256669	0.420926	0.0518381	0.0233428	0.0941908	0.166327	0.0989612		0.183077
0.64	0.0181254	0.0252587	0.0440564	0.0482957	0.147139	0.0656862	0.174159		0.162924	0.335533	0.375169	0.04683	0.0582331	0.0499208	0.0460018			0.0913478	0.0512429	0.0160119	0.0153358	0.0394703	0.136432	0.0391092	0.0250622	0.0650657		0.162612	0.16489	0.0557594	0.0724336	0.0879164	0.108781	0.131906	0.159826	0.0999762			0.056162	0.142359	0.216	0.389709	0.0410023	0.0155229	0.0770791	0.160036	0.0794029		0.15557
0.68	0.0221518	0.0261738	0.0434042	0.0329363	0.134383	0.0506031	0.15868		0.155702	0.257363	0.423915	0.0481798	0.0511115	0.0326532	0.0428327			0.0807482	0.042532	0.0120238	0.0131652	0.0511906	0.121389	0.0381301	0.0240045	0.0606645		0.154269	0.152533	0.0584444	0.0574295	0.0779453	0.102544	0.119545	0.145294	0.096149			0.0416922	0.119973	0.166414	0.357959	0.0316394	0.0111678	0.061815	0.153064	0.0625125		0.144383
0.72	0.0301018	0.0275264	0.044147	0.0222057	0.122587	0.0387711	0.141817		0.142427	0.21018	0.411887	0.0547814	0.0524908	0.0223049	0.0463824			0.0732672	0.0336597	0.00811191	0.0126301	0.0608937	0.103651	0.043277	0.0238983	0.0561921		0.150527	0.140219	0.0583292	0.045806	0.0658304	0.0910147	0.109155	0.120724	0.0879572			0.0225585	0.105871	0.124589	0.327183	0.0224864	0.00875001	0.0491645	0.143457	0.0477407		0.144508
0.76	0.0314233	0.0293129	0.0413572	0.0170589	0.110186	0.0312947	0.124876		0.131544	0.1721	0.359673	0.0645467	0.0579876	0.0153502	0.0507621			0.066933	0.0264253	0.00281509	0.0125961	0.0629739	0.0858126	0.0551653	0.0233568	0.0488264		0.148529	0.127818	0.0555275	0.0354286	0.0547644	0.0743282	0.103063	0.0948874	0.0774886			0.0083592	0.0922042	0.0985338	0.295378	0.0128566	0.00595852	0.0397051	0.127493	0.0363778		0.143295
0.8	0.0225969	0.0305452	0.0267684	0.0165005	0.0984063	0.0272837	0.112256		0.136293	0.157125	0.296919	0.0774477	0.0648081	0.0125149	0.0539509			0.0615122	0.0207447	0	0.0116871	0.0553912	0.0711986	0.0703895	0.024002	0.0387094		0.14363	0.11785	0.0514445	0.0259954	0.0468393	0.0604756	0.100969	0.0766235	0.0671861			0.00155583	0.0752903	0.0895047	0.260387	0.00574548	0.00293232	0.0323279	0.109442	0.0280149		0.143313
0.84	0.0145305	0.0293603	0.0129222	0.0193329	0.0877913	0.0248462	0.106586		0.151297	0.151024	0.262401	0.0903486	0.0672047	0.0107366	0.0528027			0.0559634	0.0167121	0.00411769	0.00903864	0.0410298	0.0600608	0.0848203	0.0257707	0.0285348		0.135736	0.111207	0.0460041	0.0188648	0.0434184	0.0555637	0.100583	0.0633306	0.0613622			0.000124166	0.0579705	0.0904304	0.216897	0.00314677	0.000947814	0.0270549	0.0930824	0.0207076		0.159547
0.88	0.0134759	0.0254045	0.00967356	0.0220519	0.0785104	0.0233224	0.104924		0.17409	0.149236	0.252592	0.0909883	0.0687839	0.0198139	0.0473961			0.0504914	0.0144722	0.0145364	0.0052879	0.0272464	0.0513288	0.0963333	0.0283743	0.0219144		0.126515	0.107292	0.040627	0.0143834	0.0427703	0.0557908	0.100899	0.0514678	0.06117			0	0.0449216	0.0961153	NaN	0.00341249	0.000184605	0.0209512	0.0834815	0.013283		0.200043
0.92	0.00762815	0.0192284	0.0145587	0.0225294	0.0693567	0.0226219	0.101805		0.205169	0.134038	0.214192	0.100634	0.0668175	0.0334894	0.0401753			0.0454434	0.0142771	0.0258215	0.00177337	0.0172429	0.0436759	0.103291	0.0302113	0.0182756		0.115892	0.103411	0.0367856	0.0117259	0.0413475	0.0559612	0.101127	0.0404494	0.0638963			0.000788651	0.0377784	0.0978188	NaN	0.00263231	0	0.0135637	0.0802997	0.00676206		0.252693
0.96	0.00519043	0.0118054	0.00897914	0.0205224	0.0603108	0.0228869	0.0952153		0.24355	0.0988944	0.144821	0.11814	0.0602122	0.0570719	0.0462151			0.0414284	0.0152457	0.0317418	0	0.0103383	0.0368779	0.104255	0.0307401	0.0169745		0.103935	0.099036	0.0355941	0.00962799	0.036082	0.054061	0.0979241	0.03043	0.0641797			NaN	0.0317499	0.0858235	NaN	0	0.000321476	0.00634225	0.0849745	0.00215518		NaN
1	0.00758707	0.00724437	0.00384044	0.0178196	0.052231	0.0244117	0.0872058		0.273017	0.0669935	0.0792536	0.147851	0.0487199	0.0980477	0.0709744			0.0387962	0.0166684	0.029826	0.000193263	0.00531364	0.0316702	0.0998355	0.0289183	0.0151043		0.0913898	0.0948662	0.034338	0.00764231	0.0284675	0.0511134	0.089129	0.0203154	0.0610821			NaN	0.022163	0.0615779	NaN	NaN	0.00108363	0.00158585	0.0894116	0.00010189		NaN
1.04	0.0100453	0.0069928	0.00397329	0.0187907	0.0456746	0.0268265	0.0794205		0.294487	0.057538	0.04692	0.183369	0.0368734	0.160673	0.110999			0.0370348	0.0175832	0.0200678	0.00218853	0.00187995	0.0304731	0.0947195	0.026512	0.0126648		0.0834652	0.0922508	0.0313677	0.00596859	0.0208339	0.0487031	0.0753629	0.00992728	0.0569259			NaN	0.0108124	0.0363455	NaN	NaN	NaN	0	0.0856187	0		NaN
1.08	0.00642983	0.0081048	0.00488509	0.0109653	0.0406494	0.0287144	0.0720171		0.303542	0.0580599	0.0477858	0.202752	0.0312551	0.241414	0.150636			0.0357742	0.0190563	NaN	0.00541137	6.00896e-05	0.0345027	0.0915888	0.0244246	0.0112249		0.0813658	0.0910936	NaN	0.00602306	0.0149145	0.0498504	0.0596575	0.00426347	0.0516297			NaN	0.00277163	0.021302	NaN	NaN	NaN	0.000383052	0.0734377	0.00105709		NaN
1.12	0.00751859	0.00667197	0.00382836	0.00969475	0.0371276	0.0291081	0.0646085		0.29592	0.0736082	0.0301804	0.207968	0.0321155	0.319517	0.184391			0.0349946	0.0216091	NaN	0.00952359	0	0.0411027	0.0919448	0.0242171	0.0119364		0.0823389	0.0910222	NaN	0.00845771	0.00976018	0.0557025	0.044615	0.00628222	0.0463629			NaN	0	0.0146211	NaN	NaN	NaN	0.00110618	0.0628985	0.00250907		NaN
1.16	0.0170777	0.00625998	0.00466167	0.01243	0.0341332	0.0294903	0.0564369		0.273448	0.0796324	0.0213634	0.2087	0.034416	0.367377	0.205699			0.0341779	0.0257526	NaN	0.0135177	0.0015795	0.0473196	0.0978077	0.0252039	0.0139015		0.0835162	0.0906654	NaN	0.0109056	0.00501623	0.0610729	0.0311621	0.0125526	0.0432457			NaN	0.000669124	0.0106397	NaN	NaN	NaN	0.00188133	0.0596759	0.00314047		NaN
1.2	0.0240896	0.00686155	0.00781976	0.0129965	0.0311303	0.0314667	0.0481043		0.235073	0.0750287	0.00998507	0.220447	0.0346868	0.368136	0.209068			0.0334267	0.0315307	NaN	0.0175082	0.00481575	0.052038	0.107641	0.0265778	0.0159242		0.0835026	0.0903614	NaN	0.00970556	0.00142088	0.0607596	0.0219683	0.0147973	0.0454411			NaN	0.00213261	0.00636392	NaN	NaN	NaN	0.00212771	0.0613282	0.00195404		NaN
1.24	0.0226311	0.00861157	0.0101446	0.0117664	0.0290307	0.0335265	0.0409251		0.196808	0.0670449	0.01384	0.233672	0.0345299	0.320702	0.19736			0.0331706	0.0388089	NaN	0.0206148	0.01051	0.0548967	0.119413	0.0258693	0.0155956		0.0830024	0.0917234	NaN	0.0065232	0	0.0550316	0.0196692	0.0121274	0.0494376			NaN	0.00306826	0.00163488	NaN	NaN	NaN	0.0017928	0.0609643	NaN		NaN
1.28	0.0150509	0.0121444	0.00612297	0.00963811	0.0288711	0.0322939	0.0363804		0.171094	0.0704763	0.0270382	0.243114	0.0381843	0.247082	0.177653			0.0335661	0.0446576	NaN	0.0222199	0.0191056	0.0552841	0.128837	0.0236073	0.0128105		0.0832202	0.0955271	NaN	0.00510698	0.000845626	0.0481458	0.0224318	0.01084	0.0495484			NaN	0.00403883	NaN	NaN	NaN	NaN	0.000684357	0.0538994	NaN		NaN
1.32	0.00940851	0.0117325	0.00580293	0.00649824	0.0295765	0.0272429	0.0349335		0.170276	0.0954801	0.0342045	0.236498	0.0439849	0.173073	0.15727			0.034232	0.0463157	NaN	0.0221555	0.0271748	0.0507885	0.13071	0.0210163	0.00919877		0.0833699	0.100004	NaN	0.0061122	0.00291463	0.0431928	0.0237134	0.0161352	0.0450144			NaN	0.00516233	NaN	NaN	NaN	NaN	0.00035268	0.0395144	NaN		NaN
1.36	0.00883332	0.0140476	0.00576066	0.00505778	0.0290618	0.0215678	0.0352716		0.180395	0.106331	0.0405448	0.22733	0.0443721	0.11312	0.14269			0.0347271	0.0426464	NaN	0.0210371	0.0331094	0.0417332	0.12201	0.0193818	0.00473322		0.0815291	0.101701	NaN	0.00507231	0.00361261	0.0414482	0.0203346	0.0210914	0.0390798			NaN	0.00502826	NaN	NaN	NaN	NaN	0.00116628	0.0237585	NaN		NaN
1.4	0.00810063	0.0138908	0.0045409	0.0013919	0.0274848	0.0180029	0.0360659		0.191013	0.109026	0.0336758	0.214296	0.0381767	0.0789576	0.130998			0.0358482	0.0350723	NaN	0.0199365	0.0352898	0.0317328	0.104537	0.0181217	0.00131459		0.0752582	0.100345	NaN	0	0.00274781	0.0425776	0.0136548	0.0177615	0.0359626			NaN	0.00298356	NaN	NaN	NaN	NaN	NaN	NaN	NaN		NaN
1.44	0.00701187	0.0124543	0.00437786	0	0.0277363	0.0166079	0.0360913		0.190244	0.101581	0.0179998	0.197816	0.0373213	0.0743483	0.114365			0.0370832	0.0263446	NaN	NaN	NaN	0.0227168	0.0832724	0.0170539	0		0.0663638	0.0985955	NaN	NaN	NaN	0.0431455	0.00933621	0.00726335	0.0342461			NaN	0.00123148	NaN	NaN	NaN	NaN	NaN	NaN	NaN		NaN
1.48	0.00997686	0.0111054	0.00507228	0.00470171	0.0305151	0.016632	0.034471		0.193327	0.0729322	0.0454397	0.174517	0.0401153	0.0935863	0.105687			0.0371942	0.0190429	NaN	NaN	NaN	0.016063	0.0622627	0.0145895	0.000853809		0.0616445	0.0994828	NaN	NaN	NaN	0.0405113	0.00804944	0	0.032067			NaN	0.00204189	NaN	NaN	NaN	NaN	NaN	NaN	NaN		NaN
1.52	0.00738849	0.00930429	0.00735481	0.0073965	0.0332207	0.0173245	0.0319863		0.198408	0.0525663	0.116572	0.138015	0.0513722	0.129262	0.102889			0.0354242	0.0148556	NaN	NaN	NaN	0.0118849	0.0428475	0.0113204	0.00329665		0.0628626	0.104149	NaN	NaN	NaN	0.0372671	0.00935951	0.000321098	0.0291714			NaN	0.00546538	NaN	NaN	NaN	NaN	NaN	NaN	NaN		NaN
1.56	0.00781988	0.00904179	0.00734877	0.00998608	0.0331221	0.0175633	0.0288911		0.197922	0.0493317	0.200396	0.116643	0.0650308	0.166066	0.109874			0.0324222	0.0131336	NaN	NaN	NaN	0.00932179	0.0270041	0.00801585	0.00739629		0.0673982	0.112728	NaN	NaN	NaN	0.0402221	0.0103149	0.00782825	0.0244061			NaN	NaN	NaN	NaN	NaN	NaN	NaN	NaN	NaN		NaN
1.6	0.0111546	0.00740114	0.00653962	0.0132069	0.0305175	0.0164419	0.0256067		0.187858	0.0482621	0.253559	0.110793	0.0799699	0.188995	0.124115			0.0292437	0.0121448	NaN	NaN	NaN	NaN	0.0176815	0.00647745	0.0111198		0.0732643	0.122792	NaN	NaN	NaN	NaN	0.00766367	0.017485	0.0158658			NaN	NaN	NaN	NaN	NaN	NaN	NaN	NaN	NaN		NaN
1.64	0.0179063	0.00435683	0.00787411	0.0143722	0.0277546	0.0142508	0.0232954		0.173475	0.0762523	0.264789	0.122056	0.0919633	0.190085	0.135627			0.0274937	0.0109138	NaN	NaN	NaN	NaN	0.015882	0.00713279	0.0127461		0.0770241	0.128889	NaN	NaN	NaN	NaN	0.00227321	0.0247275	0.00665118			NaN	NaN	NaN	NaN	NaN	NaN	NaN	NaN	NaN		NaN
1.68	0.0248839	0.0031464	0.00867722	0.0150196	0.0250648	0.0117982	0.0235643		0.161294	0.107588	0.242113	0.133544	0.0960479	0.168442	0.136798			0.027949	0.00953826	NaN	NaN	NaN	NaN	0.0200035	0.00999451	0.0123497		0.0787016	0.126518	NaN	NaN	NaN	NaN	0	0.0261606	0.000596066			NaN	NaN	NaN	NaN	NaN	NaN	NaN	NaN	NaN		NaN
1.72	0.022905	0.00275264	0.00842361	0.0120416	0.0229012	0.00919882	0.0268408		0.1523	0.125122	0.235126	0.137678	0.0937044	0.131502	0.129922			0.0308685	0.0095887	NaN	NaN	NaN	NaN	0.0253323	NaN	0.00928348		0.0790418	0.114508	NaN	NaN	NaN	NaN	0.00497103	NaN	0			NaN	NaN	NaN	NaN	NaN	NaN	NaN	NaN	NaN		NaN
1.76	0.0127022	0.00236618	0.00649735	0.0105526	0.0212073	0.00663158	0.0307085		0.133549	0.142219	0.244615	0.13095	0.0910117	0.0928802	0.11488			0.0340868	0.0130159	NaN	NaN	NaN	NaN	0.0297053	NaN	0.00564124		0.0762926	0.0965292	NaN	NaN	NaN	NaN	0.013981	NaN	0.00266764			NaN	NaN	NaN	NaN	NaN	NaN	NaN	NaN	NaN		NaN
1.8	0.00456046	0.00420006	0.00145526	0.00988088	0.020748	0.00474877	0.0339263		0.126893	0.146249	0.28715	0.115483	0.0914419	0.0606176	0.0914689			0.0346133	0.0211449	NaN	NaN	NaN	NaN	0.0339738	NaN	0.00322889		0.0696984	0.0792822	NaN	NaN	NaN	NaN	0.0205236	NaN	0.00605838			NaN	NaN	NaN	NaN	NaN	NaN	NaN	NaN	NaN		NaN
1.84	3.42377e-05	0.00613602	0.00442617	0.00890169	0.0216428	0.00354586	0.0361106		0.125189	0.151632	0.342524	0.110055	0.0829006	0.0385377	0.0666866			0.0314888	0.0327045	NaN	NaN	NaN	NaN	0.039945	NaN	0.00218196		0.0604297	0.0655131	NaN	NaN	NaN	NaN	0.0209819	NaN	0.00889213			NaN	NaN	NaN	NaN	NaN	NaN	NaN	NaN	NaN		NaN
1.88	0.00294444	0.00823969	0.00565197	0.00883695	0.0215149	0.00231027	0.0367281		0.132159	0.162191	0.380104	0.0966268	0.0632137	0.0256742	0.0526354			0.0271722	0.0447619	NaN	NaN	NaN	NaN	0.0484627	NaN	NaN		0.0537777	0.0541982	NaN	NaN	NaN	NaN	0.0167073	NaN	NaN			NaN	NaN	NaN	NaN	NaN	NaN	NaN	NaN	NaN		NaN
1.92	0.0107027	0.0117981	0.00670869	0.0076069	0.0184736	0.000824233	0.0361369		0.135666	0.176345	0.390024	0.0781999	0.0360433	0.0196175	0.0447617			0.0240335	0.0530692	NaN	NaN	NaN	NaN	NaN	NaN	NaN		0.0523622	0.0454273	NaN	NaN	NaN	NaN	NaN	NaN	NaN			NaN	NaN	NaN	NaN	NaN	NaN	NaN	NaN	NaN		NaN
1.96	0.0122023	0.0166252	0.00807942	0.00834331	0.0133492	0	0.0373333		0.136822	0.192329	0.369414	0.0624938	0.0125855	0.022124	0.0386072			0.0244376	0.0540546	NaN	NaN	NaN	NaN	NaN	NaN	NaN		0.0529032	0.0408232	NaN	NaN	NaN	NaN	NaN	NaN	NaN			NaN	NaN	NaN	NaN	NaN	NaN	NaN	NaN	NaN		NaN
2	0.0143319	0.0225279	0.0091603	0.00852944	0.00940036	0.000502888	0.0449872		0.136238	0.193271	0.347416	0.0510482	0	0.028024	0.0279252			0.0288994	0.0482092	NaN	NaN	NaN	NaN	NaN	NaN	NaN		0.0504772	0.0407766	NaN	NaN	NaN	NaN	NaN	NaN	NaN			NaN	NaN	NaN	NaN	NaN	NaN	NaN	NaN	NaN		NaN
[truncated: 66 more columns]

## Sheet: Fig. 3
Fig. 3c - Cone density (#/mm^2)					Fig. 3d - Pedicle volume (um^3)					Fig. 3e - PNA area (um^2)
WT	Lrfn2 KO				WT	Lrfn2 KO				WT	Lrfn2 KO
19318.2	14977.3				97.989	78.7655				8.43415	8.68877
21272.7	18435.8				116.659	53.6476				9.24044	8.31746
13340.9	17318.4				103.034	81.1684				7.05498	7.52178
16846.8	15977.3				79.3033	78.3263				10.0573	2.5886
15225.2	12702.7				113.657	70.8405				7.21412	4.50882
11441.4	14504.5				90.9457	40.4107				10.4074	6.42905
18181.8	15585.6				70.5223	64.4592				11.044	6.77915
14204.5	20454.5				75.9329	92.5561				6.19566	5.44242
15909.1	14525.1				82.7566	56.4834				7.20351	4.477
15909.1	15083.8				107.321	87.4511				9.52688	6.69428
14772.7	15083.8				84.2015	65.2613				11.1713	6.66245
13636.4	18750				85.029	69.351				12.3913	8.54024
13068.2	20454.5				94.8858	96.8814				10.418	3.92533
12500	17045.5				88.7114	74.0041				9.97246	1.8884
10795.5	16477.3				82.1996	81.1334				9.29348	4.9544
15189.3	15909.1				73.8959	74.4497				11.7017	4.99684
15211.6	20454.5				86.7954	73.7782				11.1182	9.11313
14721.6					86.525	71.6521				11.044
16035.6					98.52	58.5649
					125.41	74.69
					121.142	88.91
					141.19	86.506
					141.95	100.93
					140.73	109.488
					94.869	100.929
					98.23	89.82
					128.22	90.51
					133.153	99.48
					122.49	75.447
					175.09	145.565
					118.31	68.789
					93.271	97.11
					88.49	104.24
					122	113.479
					111.321	88.703
					121.94	100.242
					104.098	96.385
					93.12	89.64
					140.02	119.09
					120.183	75.057
					138.67	76.075
					165.99	119.259
					100.909	81.415
					112.82	81.19
					122.07	81.94
					123.04	87.315
					99.6	100.774
					145.62	61.493
						70.62
						99.13

## Sheet: Fig. 5
	Fig. 5e - PNA											Fig. 5e - Vsx1-cerulean												Fig. 5f - PNA									Fig. 5f - Vsx1-cerulean
Depth (um)	Cone #1	Cone #2	Cone #3	Cone #4	Cone #5	Cone #6	Cone #7	Cone #8	Cone #9	Cone #10		Cone #1	Cone #2	Cone #3	Cone #4	Cone #5	Cone #6	Cone #7	Cone #8	Cone #9	Cone #10			Cone #1	Cone #2	Cone #3	Cone #4	Cone #5	Cone #6	Cone #7	Cone #8		Cone #1	Cone #2	Cone #3	Cone #4	Cone #5	Cone #6	Cone #7	Cone #8
-2	NaN	NaN	NaN	NaN	NaN	NaN	NaN	NaN	NaN	NaN		NaN	NaN	NaN	NaN	NaN	NaN	NaN	NaN	NaN	NaN			NaN	NaN	NaN	NaN	NaN	NaN	NaN	NaN		NaN	NaN	NaN	NaN	NaN	NaN	NaN	NaN
-1.95	NaN	NaN	NaN	NaN	NaN	NaN	NaN	NaN	NaN	NaN		NaN	NaN	NaN	NaN	NaN	NaN	NaN	NaN	NaN	NaN			NaN	NaN	NaN	NaN	NaN	NaN	NaN	NaN		NaN	NaN	NaN	NaN	NaN	NaN	NaN	NaN
-1.9	NaN	NaN	NaN	NaN	NaN	NaN	NaN	NaN	NaN	NaN		NaN	NaN	NaN	NaN	NaN	NaN	NaN	NaN	NaN	NaN			NaN	NaN	NaN	NaN	NaN	NaN	NaN	NaN		NaN	NaN	NaN	NaN	NaN	NaN	NaN	NaN
-1.85	NaN	NaN	NaN	NaN	NaN	NaN	NaN	NaN	NaN	NaN		NaN	NaN	NaN	NaN	NaN	NaN	NaN	NaN	NaN	NaN			NaN	NaN	NaN	NaN	NaN	NaN	NaN	NaN		NaN	NaN	NaN	NaN	NaN	NaN	NaN	NaN
-1.8	NaN	NaN	NaN	NaN	NaN	NaN	NaN	NaN	NaN	NaN		NaN	NaN	NaN	NaN	NaN	NaN	NaN	NaN	NaN	NaN			NaN	NaN	NaN	NaN	NaN	NaN	NaN	NaN		NaN	NaN	NaN	NaN	NaN	NaN	NaN	NaN
-1.75	NaN	NaN	NaN	NaN	NaN	NaN	NaN	NaN	NaN	NaN		NaN	NaN	NaN	NaN	NaN	NaN	NaN	NaN	NaN	NaN			NaN	NaN	NaN	NaN	NaN	NaN	NaN	NaN		NaN	NaN	NaN	NaN	NaN	NaN	NaN	NaN
-1.7	NaN	NaN	NaN	NaN	NaN	NaN	NaN	NaN	NaN	NaN		NaN	NaN	NaN	NaN	NaN	NaN	NaN	NaN	NaN	NaN			NaN	NaN	NaN	NaN	NaN	NaN	NaN	NaN		NaN	NaN	NaN	NaN	NaN	NaN	NaN	NaN
-1.65	NaN	NaN	NaN	NaN	NaN	NaN	NaN	NaN	NaN	NaN		NaN	NaN	NaN	NaN	NaN	NaN	NaN	NaN	NaN	NaN			NaN	NaN	NaN	NaN	NaN	NaN	NaN	NaN		NaN	NaN	NaN	NaN	NaN	NaN	NaN	NaN
-1.6	NaN	NaN	NaN	NaN	NaN	NaN	NaN	NaN	NaN	NaN		NaN	NaN	NaN	NaN	NaN	NaN	NaN	NaN	NaN	NaN			NaN	NaN	NaN	NaN	NaN	NaN	NaN	NaN		NaN	NaN	NaN	NaN	NaN	NaN	NaN	NaN
-1.55	NaN	NaN	NaN	NaN	NaN	NaN	NaN	NaN	NaN	NaN		NaN	NaN	NaN	NaN	NaN	NaN	NaN	NaN	NaN	NaN			NaN	NaN	NaN	NaN	NaN	NaN	NaN	NaN		NaN	NaN	NaN	NaN	NaN	NaN	NaN	NaN
-1.5	NaN	NaN	NaN	NaN	NaN	NaN	NaN	NaN	NaN	NaN		NaN	NaN	NaN	NaN	NaN	NaN	NaN	NaN	NaN	NaN			NaN	NaN	NaN	NaN	NaN	NaN	NaN	NaN		NaN	NaN	NaN	NaN	NaN	NaN	NaN	NaN
-1.45	NaN	NaN	NaN	NaN	NaN	NaN	NaN	NaN	NaN	NaN		NaN	NaN	NaN	NaN	NaN	NaN	NaN	NaN	NaN	NaN			NaN	NaN	NaN	NaN	NaN	NaN	NaN	NaN		NaN	NaN	NaN	NaN	NaN	NaN	NaN	NaN
-1.4	NaN	NaN	NaN	NaN	NaN	NaN	NaN	NaN	NaN	NaN		NaN	NaN	NaN	NaN	NaN	NaN	NaN	NaN	NaN	NaN			NaN	NaN	NaN	NaN	NaN	NaN	NaN	NaN		NaN	NaN	NaN	NaN	NaN	NaN	NaN	NaN
-1.35	NaN	NaN	NaN	NaN	NaN	NaN	NaN	NaN	NaN	NaN		NaN	NaN	NaN	NaN	NaN	NaN	NaN	NaN	NaN	NaN			NaN	NaN	NaN	NaN	NaN	NaN	NaN	NaN		NaN	NaN	NaN	NaN	NaN	NaN	NaN	NaN
-1.3	NaN	NaN	NaN	NaN	NaN	NaN	NaN	NaN	NaN	NaN		NaN	NaN	NaN	NaN	NaN	NaN	NaN	NaN	NaN	NaN			NaN	NaN	NaN	NaN	NaN	NaN	NaN	NaN		NaN	NaN	NaN	NaN	NaN	NaN	NaN	NaN
-1.25	NaN	NaN	NaN	0	NaN	NaN	NaN	NaN	NaN	NaN		NaN	NaN	NaN	0	NaN	NaN	NaN	NaN	NaN	NaN			NaN	NaN	NaN	NaN	NaN	NaN	NaN	NaN		NaN	NaN	NaN	NaN	NaN	NaN	NaN	NaN
-1.2	NaN	NaN	NaN	0.0207934	NaN	NaN	NaN	NaN	NaN	NaN		NaN	NaN	NaN	0.0183637	NaN	NaN	NaN	NaN	NaN	NaN			NaN	NaN	NaN	NaN	NaN	NaN	NaN	NaN		NaN	NaN	NaN	NaN	NaN	NaN	NaN	NaN
-1.15	NaN	NaN	NaN	0.0415867	NaN	NaN	NaN	NaN	NaN	NaN		NaN	NaN	NaN	0.0367275	NaN	NaN	NaN	NaN	NaN	NaN			NaN	NaN	NaN	NaN	NaN	NaN	NaN	NaN		NaN	NaN	NaN	NaN	NaN	NaN	NaN	NaN
-1.1	NaN	NaN	NaN	0.0623801	NaN	NaN	NaN	NaN	NaN	NaN		NaN	NaN	NaN	0.0550912	NaN	NaN	NaN	NaN	NaN	NaN			NaN	NaN	NaN	0.348701	NaN	NaN	NaN	NaN		NaN	NaN	NaN	0.0441067	NaN	NaN	NaN	NaN
-1.05	NaN	NaN	NaN	0.0901856	NaN	NaN	NaN	NaN	NaN	NaN		NaN	NaN	NaN	0.0818494	NaN	NaN	NaN	NaN	NaN	NaN			NaN	NaN	NaN	0.37113	NaN	NaN	NaN	NaN		NaN	NaN	NaN	0.0605711	NaN	NaN	NaN	NaN
-1	NaN	NaN	NaN	0.119549	NaN	NaN	NaN	NaN	NaN	NaN		NaN	NaN	NaN	0.110473	NaN	NaN	NaN	NaN	NaN	NaN			NaN	NaN	NaN	0.393559	NaN	NaN	NaN	NaN		NaN	NaN	NaN	0.0770356	NaN	NaN	NaN	NaN
-0.95	NaN	NaN	NaN	0.148913	NaN	NaN	NaN	NaN	0.0514007	NaN		NaN	NaN	NaN	0.139096	NaN	NaN	NaN	NaN	0.069686	NaN			NaN	NaN	0.364796	0.415989	NaN	NaN	0.305384	NaN		NaN	NaN	0.12568	0.0935	NaN	NaN	0	NaN
-0.9	NaN	NaN	NaN	0.178971	NaN	NaN	NaN	NaN	0.0848478	NaN		NaN	NaN	NaN	0.170323	NaN	NaN	NaN	NaN	0.105034	NaN			NaN	0.36323	0.384948	0.437926	NaN	NaN	0.32336	NaN		NaN	0	0.138905	0.1084	NaN	NaN	0.0147323	NaN
-0.85	NaN	NaN	NaN	0.209427	NaN	NaN	NaN	NaN	0.118295	NaN		NaN	NaN	NaN	0.203038	NaN	NaN	NaN	NaN	0.140381	NaN			NaN	0.383572	0.4051	0.459799	NaN	NaN	0.341336	NaN		NaN	0.00349581	0.152131	0.123092	NaN	NaN	0.0294645	NaN
-0.8	NaN	0	0.124392	0.239882	NaN	0.129302	0.090645	0.135386	0.151742	NaN		NaN	0.265173	0.141153	0.235752	NaN	0.153456	0.108849	0.180961	0.175729	NaN			NaN	0.403915	0.425253	0.481671	NaN	NaN	0.359312	0.422873		NaN	0.00699162	0.165356	0.137784	NaN	NaN	0.0441968	0
-0.75	NaN	0.054178	0.173552	0.273695	NaN	0.178607	0.129501	0.177689	0.184786	NaN		NaN	0.31553	0.18269	0.268355	NaN	0.197704	0.149471	0.226619	0.223642	NaN			0.469247	0.424257	0.449289	0.513249	NaN	0.440376	0.384849	0.448076		0.207116	0.0104874	0.179714	0.155653	NaN	0.494954	0.0652665	0.0349013
-0.7	NaN	0.108356	0.222712	0.311538	NaN	0.227912	0.168357	0.219991	0.217741	NaN		NaN	0.365887	0.224228	0.300822	NaN	0.241952	0.190094	0.272277	0.274348	NaN			0.491592	0.458141	0.473844	0.547814	NaN	0.486505	0.41155	0.473279		0.223289	0.0355063	0.194222	0.174498	NaN	0.32997	0.0873112	0.0698025
-0.65	NaN	0.162534	0.271872	0.349381	0.201179	0.277216	0.207213	0.262294	0.250696	0.204032		NaN	0.416243	0.265766	0.33329	0.299201	0.286201	0.230716	0.317935	0.325054	0.29707			0.513937	0.493959	0.498398	0.582379	NaN	0.532634	0.438251	0.498483		0.239462	0.0635999	0.208731	0.193344	NaN	0.164985	0.109356	0.104704
-0.6	NaN	0.234667	0.331561	0.390267	0.237444	0.337772	0.26844	0.326063	0.30443	0.248586		NaN	0.478741	0.316105	0.369877	0.349195	0.338857	0.30029	0.39275	0.393276	0.34792			0.536282	0.529777	0.534945	0.605283	0.405038	0.578763	0.471558	0.542185		0.255635	0.0916935	0.232298	0.217764	0.0868323	0	0.137606	0.154057
-0.55	NaN	0.311931	0.394258	0.439267	0.273709	0.401542	0.33526	0.3952	0.370037	0.29314		NaN	0.544709	0.368958	0.417449	0.399188	0.393916	0.377102	0.474854	0.471507	0.398769			0.571438	0.568611	0.575182	0.621827	0.465368	0.619905	0.507267	0.588972		0.273414	0.109466	0.258651	0.245226	0.0578882	0.00349606	0.168112	0.20582
-0.5	0.158138	0.389194	0.456955	0.488268	0.309974	0.465312	0.402079	0.464336	0.435644	0.337693		0.376169	0.610676	0.421811	0.46502	0.449181	0.448975	0.453915	0.556958	0.549738	0.449619			0.608017	0.608451	0.615419	0.63837	0.525699	0.660217	0.542976	0.635758		0.291372	0.123799	0.285005	0.272689	0.0289441	0.0350723	0.198618	0.257582
-0.45	0.220135	0.461539	0.518107	0.539923	0.370668	0.525681	0.47516	0.543726	0.513124	0.400707		0.448851	0.673516	0.481778	0.515364	0.518543	0.510769	0.538894	0.641702	0.631458	0.514688			0.644596	0.648292	0.65193	0.66968	0.586029	0.700529	0.582413	0.680305		0.30933	0.138132	0.303913	0.315481	0	0.0666485	0.227326	0.313126
-0.4	0.282132	0.529949	0.578023	0.618122	0.439506	0.583329	0.552416	0.629952	0.604853	0.469873		0.521534	0.733855	0.547436	0.59343	0.594361	0.577953	0.629317	0.728204	0.717362	0.584497			0.701045	0.684009	0.686409	0.714115	0.643582	0.745215	0.624337	0.723958		0.328713	0.173688	0.318759	0.3719	0.0504819	0.103187	0.254837	0.370182
-0.35	0.344129	0.59836	0.637938	0.696321	0.508344	0.640977	0.629671	0.716179	0.696582	0.539039		0.594216	0.794194	0.613094	0.671495	0.670179	0.645136	0.71974	0.814707	0.803266	0.654306			0.762461	0.717254	0.720887	0.75855	0.700673	0.791651	0.66626	0.76761		0.348452	0.221978	0.333606	0.428318	0.114201	0.141711	0.282347	0.427239
-0.3	0.416075	0.678646	0.706611	0.77452	0.588146	0.707956	0.703544	0.789946	0.783478	0.617548		0.665483	0.852501	0.685895	0.749561	0.75313	0.718575	0.795257	0.883797	0.877475	0.736986			0.823878	0.750499	0.761284	0.801818	0.757763	0.838087	0.712493	0.816438		0.368191	0.270268	0.355618	0.47091	0.177921	0.180234	0.307853	0.482202
-0.25	0.492001	0.782682	0.792796	0.84152	0.678912	0.793597	0.772343	0.845025	0.857485	0.7054		0.736185	0.906741	0.772983	0.813352	0.843216	0.804524	0.848414	0.926767	0.920495	0.832537			0.870024	0.801514	0.806941	0.843421	0.81087	0.88123	0.76365	0.869149		0.388938	0.312337	0.383999	0.493749	0.238144	0.232326	0.331068	0.535595
-0.2	0.567926	0.886719	0.878982	0.9074	0.769678	0.879239	0.841142	0.900105	0.931492	0.793252		0.806886	0.960982	0.860071	0.875716	0.933302	0.890473	0.901572	0.969737	0.963516	0.928088			0.909625	0.870301	0.852599	0.885023	0.862384	0.921903	0.814807	0.921859		0.410116	0.348185	0.41238	0.516588	0.296969	0.294592	0.354283	0.588988
-0.15	0.662043	0.979939	0.957178	0.973281	0.850233	0.956959	0.90267	0.947657	0.998808	0.869976		0.868714	1	0.939716	0.93808	1	0.968056	0.947591	1	1	0.999771			0.949227	0.939088	0.895816	0.922944	0.913897	0.962577	0.865178	0.959787		0.431295	0.384032	0.439991	0.541826	0.355793	0.356859	0.374441	0.625144
-0.1	0.780414	0.986626	0.971452	0.993582	0.900156	0.971306	0.935113	0.965105	0.999205	0.913317		0.918711	0.917235	0.95981	0.967065	0.996537	0.978704	0.965061	0.979437	0.971121	0.999847			0.973129	0.98491	0.935546	0.952029	0.950202	0.988322	0.913978	0.978003		0.455393	0.423515	0.466499	0.572822	0.415129	0.407029	0.388486	0.638316
-0.05	0.898785	0.993313	0.985726	0.996791	0.950078	0.985653	0.967557	0.982552	0.999603	0.956659		0.968709	0.83447	0.979905	0.983532	0.993073	0.989352	0.98253	0.958874	0.942242	0.999924			0.986565	0.992455	0.975275	0.981113	0.975101	0.994161	0.962777	0.99622		0.481437	0.469056	0.493007	0.603818	0.474847	0.441072	0.402532	0.651489
0	1	1	1	1	1	1	1	1	1	1		1	0.751705	1	1	0.98961	1	1	0.938311	0.913363	1			1	1	1	1	1	1	1	1		0.507481	0.514597	0.52166	0.635434	0.534566	0.475114	0.417534	0.676763
0.05	0.998279	0.929931	0.920462	0.975269	0.967315	0.92139	0.96385	0.937706	0.939507	0.963993		0.919053	0.647664	0.90425	0.98068	0.916596	0.90012	0.923994	0.83665	0.835758	0.932843			0.985071	0.997065	0.988711	0.971298	0.997819	0.993394	0.990919	0.967689		0.545046	0.563292	0.55546	0.669944	0.58104	0.517886	0.436369	0.732289
0.1	0.996558	0.850267	0.829198	0.927256	0.93463	0.831161	0.927699	0.875411	0.872924	0.927986		0.838106	0.540963	0.794019	0.931537	0.843583	0.786425	0.847989	0.73499	0.753281	0.865685			0.941777	0.962692	0.977423	0.942596	0.959531	0.955675	0.981837	0.935378		0.59413	0.62145	0.58926	0.704453	0.609857	0.58248	0.455203	0.787814
0.15	0.994837	0.770604	0.737934	0.879243	0.901946	0.740931	0.891549	0.813117	0.806341	0.89198		0.757159	0.434263	0.683789	0.882394	0.77057	0.672729	0.771983	0.63333	0.670803	0.798528			0.898483	0.928318	0.957795	0.912411	0.921242	0.917956	0.970294	0.897575		0.643215	0.679607	0.624361	0.739257	0.638673	0.647074	0.476275	0.841476
0.2	0.906292	0.699717	0.650769	0.804359	0.821241	0.655153	0.810455	0.728058	0.715526	0.813314		0.643801	0.361892	0.589579	0.805038	0.668334	0.578002	0.671141	0.540721	0.577616	0.703928			0.844538	0.88939	0.899252	0.858507	0.87469	0.877041	0.924289	0.826822		0.690673	0.733637	0.665539	0.778784	0.675771	0.707271	0.528686	0.883955
0.25	0.803277	0.633219	0.565653	0.682451	0.724529	0.571601	0.718126	0.637309	0.615622	0.720428		0.525041	0.306687	0.503379	0.67831	0.556358	0.492759	0.56409	0.450375	0.480414	0.600182			0.774617	0.818581	0.840709	0.804603	0.807477	0.816956	0.878283	0.75607		0.735691	0.758775	0.706716	0.818312	0.733575	0.741088	0.581098	0.926434
0.3	0.700262	0.566721	0.480537	0.560543	0.627817	0.488049	0.625796	0.54656	0.515719	0.627542		0.406281	0.251481	0.417179	0.551582	0.444381	0.407516	0.457039	0.36003	0.383211	0.496435			0.704695	0.747772	0.781826	0.750698	0.740264	0.756871	0.832277	0.685317		0.78071	0.783913	0.747137	0.857839	0.791378	0.774905	0.633509	0.968913
0.35	0.594857	0.492406	0.395437	0.445445	0.52144	0.403045	0.541661	0.467167	0.429616	0.524775		0.320021	0.202603	0.335861	0.432809	0.343105	0.327621	0.380002	0.295115	0.309149	0.396023			0.638532	0.676963	0.717499	0.676859	0.673351	0.696785	0.764918	0.632062		0.827951	0.809051	0.775455	0.895025	0.84383	0.808722	0.663761	0.979275
0.4	0.487659	0.408319	0.310359	0.360989	0.405397	0.316224	0.462989	0.395344	0.355012	0.412127		0.258137	0.161635	0.260644	0.349834	0.25253	0.25441	0.322975	0.247154	0.254371	0.298946			0.58114	0.607922	0.653172	0.601774	0.608237	0.623413	0.696033	0.578807		0.880378	0.854878	0.803773	0.932065	0.864176	0.862651	0.692431	0.989638
0.45	0.380462	0.324232	0.225281	0.276532	0.289354	0.229404	0.384316	0.32352	0.280409	0.299478		0.196252	0.120667	0.185428	0.26686	0.161955	0.181199	0.265947	0.199193	0.199593	0.201868			0.523748	0.538882	0.588845	0.526688	0.543122	0.55004	0.627149	0.525553		0.932805	0.900705	0.832092	0.969104	0.884522	0.916581	0.721101	1
0.5	0.277466	0.242025	0.148137	0.192076	0.186759	0.150713	0.311924	0.258467	0.218967	0.198454		0.138827	0.0826785	0.118173	0.183885	0.0867916	0.115688	0.212909	0.155918	0.153731	0.119133			0.469947	0.469841	0.526403	0.470082	0.478008	0.476668	0.574188	0.473797		0.976601	0.946532	0.885203	0.982745	0.904868	0.970511	0.746258	0.987179
0.55	0.184978	0.166394	0.0987577	NaN	0.124506	0.100476	0.248952	0.203569	0.180556	0.132303		0.0925512	0.055119	0.0787817	NaN	0.0578611	0.077125	0.165856	0.119672	0.123474	0.0794217			0.430516	0.41297	0.464079	0.417435	0.434115	0.41869	0.525207	0.422292		0.985872	0.96679	0.939863	0.991373	0.936578	0.98475	0.770536	0.970493
0.6	0.0924888	0.0907636	0.0493788	NaN	0.0622529	0.0502378	0.18598	0.148671	0.142146	0.0661514		0.0462756	0.0275595	0.0393909	NaN	0.0289305	0.0385625	0.118803	0.0834253	0.0932172	0.0397108			0.391085	0.357838	0.401755	0.364788	0.390222	0.363277	0.476227	0.370786		0.995143	0.983395	0.994524	1	0.968289	0.992375	0.794814	0.953808
0.65	0	0.0151329	0	NaN	0	0	0.127127	0.0982061	0.104392	0		0	0	0	NaN	0	0	0.0760875	0.0510264	0.0645493	0			0.3517	0.302706	0.347885	0.325171	0.34633	0.307865	0.419515	0.323218		1	1	1	0.977786	1	1	0.817954	0.935671
0.7	NaN	NaN	NaN	NaN	NaN	NaN	0.0847513	0.0654707	0.0695949	NaN		NaN	NaN	NaN	NaN	NaN	NaN	0.050725	0.0340176	0.0430329	NaN			0.312733	0.264456	0.295827	0.290984	0.327798	0.265584	0.358937	0.277225		0.965139	0.981758	0.994937	0.942722	0.990155	0.988098	0.840525	0.916953
0.75	NaN	NaN	NaN	NaN	NaN	NaN	0.0423757	0.0327354	0.0347974	NaN		NaN	NaN	NaN	NaN	NaN	NaN	0.0253625	0.0170088	0.0215164	NaN			0.273766	0.231833	0.24377	0.256796	0.313493	0.228556	0.298359	0.231231		0.930279	0.951901	0.989873	0.907658	0.973385	0.968384	0.863096	0.898235
0.8	NaN	NaN	NaN	NaN	NaN	NaN	0	0	0	NaN		NaN	NaN	NaN	NaN	NaN	NaN	0	0	0	NaN			0.234799	0.19921	0.210875	0.227079	0.299188	0.191528	0.25017	0.195466		0.895418	0.922043	0.953463	0.83776	0.956614	0.948671	0.874402	0.85371
0.85	NaN	NaN	NaN	NaN	NaN	NaN	NaN	NaN	NaN	NaN		NaN	NaN	NaN	NaN	NaN	NaN	NaN	NaN	NaN	NaN			0.212561	0.174642	0.185966	0.200491	0.289027	0.164071	0.212822	0.167372		0.819297	0.868043	0.903992	0.743479	0.921936	0.917563	0.875852	0.789829
0.9	NaN	NaN	NaN	NaN	NaN	NaN	NaN	NaN	NaN	NaN		NaN	NaN	NaN	NaN	NaN	NaN	NaN	NaN	NaN	NaN			0.190324	0.154908	0.161056	0.173903	0.280525	0.143793	0.175473	0.139278		0.743176	0.799557	0.854521	0.649199	0.880095	0.877911	0.877301	0.725948
0.95	NaN	NaN	NaN	NaN	NaN	NaN	NaN	NaN	NaN	NaN		NaN	NaN	NaN	NaN	NaN	NaN	NaN	NaN	NaN	NaN			0.168086	0.135174	0.141324	0.1491	0.272022	0.123515	0.143976	0.115216		0.667056	0.731071	0.792189	0.555014	0.838254	0.838258	0.886194	0.665561
1	NaN	NaN	NaN	NaN	NaN	NaN	NaN	NaN	NaN	NaN		NaN	NaN	NaN	NaN	NaN	NaN	NaN	NaN	NaN	NaN			0.15449	0.118195	0.125215	0.126307	0.260622	0.102305	0.121256	0.0965288		0.61213	0.648459	0.720855	0.460936	0.78357	0.787552	0.906253	0.609835
1.05	NaN	NaN	NaN	NaN	NaN	NaN	NaN	NaN	NaN	NaN		NaN	NaN	NaN	NaN	NaN	NaN	NaN	NaN	NaN	NaN			0.141853	0.103971	0.109105	0.103514	0.247048	0.0798553	0.0985353	0.0778418		0.55956	0.55172	0.649521	0.366858	0.719255	0.722107	0.926311	0.554108
1.1	NaN	NaN	NaN	NaN	NaN	NaN	NaN	NaN	NaN	NaN		NaN	NaN	NaN	NaN	NaN	NaN	NaN	NaN	NaN	NaN			0.129217	0.0897475	0.0938909	0.0842497	0.233475	0.0574051	0.0772612	0.0614816		0.506989	0.454982	0.57175	0.29001	0.654939	0.656661	0.943869	0.506791
1.15	NaN	NaN	NaN	NaN	NaN	NaN	NaN	NaN	NaN	NaN		NaN	NaN	NaN	NaN	NaN	NaN	NaN	NaN	NaN	NaN			0.118304	0.0764148	0.0796829	0.0714553	0.211731	0.0387106	0.0599637	0.0509385		0.463635	0.37367	0.486738	0.244748	0.564775	0.595648	0.954553	0.480496
1.2	NaN	NaN	NaN	NaN	NaN	NaN	NaN	NaN	NaN	NaN		NaN	NaN	NaN	NaN	NaN	NaN	NaN	NaN	NaN	NaN			0.107822	0.0645673	0.0654749	0.0586609	0.179095	0.0294051	0.0426663	0.0403954		0.422584	0.318071	0.401725	0.199487	0.440145	0.545713	0.965237	0.4542
1.25	NaN	NaN	NaN	NaN	NaN	NaN	NaN	NaN	NaN	NaN		NaN	NaN	NaN	NaN	NaN	NaN	NaN	NaN	NaN	NaN			0.0973392	0.0527199	0.0528848	0.0464799	0.14646	0.0200996	0.0264975	0.029933		0.381534	0.262472	0.326526	0.157382	0.315515	0.495778	0.975582	0.425873
1.3	NaN	NaN	NaN	NaN	NaN	NaN	NaN	NaN	NaN	NaN		NaN	NaN	NaN	NaN	NaN	NaN	NaN	NaN	NaN	NaN			0.0888377	0.0412937	0.0432607	0.0362923	0.114765	0.0115724	0.017665	0.0199553		0.33895	0.211516	0.269316	0.125531	0.211219	0.452309	0.983721	0.385351
1.35	NaN	NaN	NaN	NaN	NaN	NaN	NaN	NaN	NaN	NaN		NaN	NaN	NaN	NaN	NaN	NaN	NaN	NaN	NaN	NaN			0.0811852	0.0311313	0.0336366	0.0261046	0.0854235	0.00771496	0.0088325	0.00997767		0.29571	0.174493	0.212107	0.0936809	0.157757	0.447637	0.991861	0.34483
1.4	NaN	NaN	NaN	NaN	NaN	NaN	NaN	NaN	NaN	NaN		NaN	NaN	NaN	NaN	NaN	NaN	NaN	NaN	NaN	NaN			0.0735326	0.0209688	0.0243902	0.0164697	0.0560819	0.00385748	0	0		0.252469	0.137469	0.159776	0.0631029	0.104296	0.442965	1	0.304308
1.45	NaN	NaN	NaN	NaN	NaN	NaN	NaN	NaN	NaN	NaN		NaN	NaN	NaN	NaN	NaN	NaN	NaN	NaN	NaN	NaN			0.0653078	0.0115936	0.0163716	0.0109798	0.0295261	0	NaN	NaN		0.218714	0.103675	0.123302	0.0420686	0.063677	0.438293	NaN	NaN
1.5	NaN	NaN	NaN	NaN	NaN	NaN	NaN	NaN	NaN	NaN		NaN	NaN	NaN	NaN	NaN	NaN	NaN	NaN	NaN	NaN			0.0567015	0.00772906	0.00835292	0.0054899	0.019684	NaN	NaN	NaN		0.191283	0.092488	0.0868269	0.0210343	0.100112	NaN	NaN	NaN
1.55	NaN	NaN	NaN	NaN	NaN	NaN	NaN	NaN	NaN	NaN		NaN	NaN	NaN	NaN	NaN	NaN	NaN	NaN	NaN	NaN			0.0480951	0.00386453	0.00122942	0	0.00984202	NaN	NaN	NaN		0.163852	0.0813014	0.0525813	0	0.136548	NaN	NaN	NaN
1.6	NaN	NaN	NaN	NaN	NaN	NaN	NaN	NaN	NaN	NaN		NaN	NaN	NaN	NaN	NaN	NaN	NaN	NaN	NaN	NaN			0.0411121	0	0.000819611	NaN	0	NaN	NaN	NaN		0.140465	0.0701148	0.0350542	NaN	0.172983	NaN	NaN	NaN
1.65	NaN	NaN	NaN	NaN	NaN	NaN	NaN	NaN	NaN	NaN		NaN	NaN	NaN	NaN	NaN	NaN	NaN	NaN	NaN	NaN			0.0357525	NaN	0.000409805	NaN	NaN	NaN	NaN	NaN		0.12112	NaN	0.0175271	NaN	NaN	NaN	NaN	NaN
1.7	NaN	NaN	NaN	NaN	NaN	NaN	NaN	NaN	NaN	NaN		NaN	NaN	NaN	NaN	NaN	NaN	NaN	NaN	NaN	NaN			0.0303929	NaN	0	NaN	NaN	NaN	NaN	NaN		0.101775	NaN	0	NaN	NaN	NaN	NaN	NaN
1.75	NaN	NaN	NaN	NaN	NaN	NaN	NaN	NaN	NaN	NaN		NaN	NaN	NaN	NaN	NaN	NaN	NaN	NaN	NaN	NaN			0.0270508	NaN	NaN	NaN	NaN	NaN	NaN	NaN		0.0870767	NaN	NaN	NaN	NaN	NaN	NaN	NaN
1.8	NaN	NaN	NaN	NaN	NaN	NaN	NaN	NaN	NaN	NaN		NaN	NaN	NaN	NaN	NaN	NaN	NaN	NaN	NaN	NaN			0.0267349	NaN	NaN	NaN	NaN	NaN	NaN	NaN		0.0793466	NaN	NaN	NaN	NaN	NaN	NaN	NaN
1.85	NaN	NaN	NaN	NaN	NaN	NaN	NaN	NaN	NaN	NaN		NaN	NaN	NaN	NaN	NaN	NaN	NaN	NaN	NaN	NaN			0.0264191	NaN	NaN	NaN	NaN	NaN	NaN	NaN		0.0716164	NaN	NaN	NaN	NaN	NaN	NaN	NaN
1.9	NaN	NaN	NaN	NaN	NaN	NaN	NaN	NaN	NaN	NaN		NaN	NaN	NaN	NaN	NaN	NaN	NaN	NaN	NaN	NaN			0.0244329	NaN	NaN	NaN	NaN	NaN	NaN	NaN		0.0635751	NaN	NaN	NaN	NaN	NaN	NaN	NaN
1.95	NaN	NaN	NaN	NaN	NaN	NaN	NaN	NaN	NaN	NaN		NaN	NaN	NaN	NaN	NaN	NaN	NaN	NaN	NaN	NaN			0.018549	NaN	NaN	NaN	NaN	NaN	NaN	NaN		0.0548075	NaN	NaN	NaN	NaN	NaN	NaN	NaN
2	NaN	NaN	NaN	NaN	NaN	NaN	NaN	NaN	NaN	NaN		NaN	NaN	NaN	NaN	NaN	NaN	NaN	NaN	NaN	NaN			0.0126651	NaN	NaN	NaN	NaN	NaN	NaN	NaN		0.0460399	NaN	NaN	NaN	NaN	NaN	NaN	NaN

## Sheet: Fig. 6
Fig. 6c - OFF BC, OFF Exc (nS)				Fig. 6e - OFF BC, ON Inh (nS)				Fig. 6h- ON BC, ON Exc (nS)				Fig. 6j - ON BC, OFF Inh (nS)
WT	Lrfn2 KO			WT	Lrfn2 KO			WT	Lrfn2 KO			WT	Lrfn2 KO
1.08032	0.227856			1.84472	2.64435			0.9353	1.25331			1.55612	1.63788
0.91616	0.240038			2.30603	2.29104			0.809204	1.15657			1.41195	2.4547
1.15711	0.288827			2.21963	1.78487			0.867052	1.58915			1.41666	1.55497
1.02671	0.345481			1.77156	2.07218			1.0564	0.724718			1.88005	2.59901
0.929287	0.439872			2.21301	2.01909			0.828486	0.823265			2.28641	1.92524
	0.405201				2.51844			0.803794	1.18029			2.1104	1.55644
	0.466427				3.00993			1.0967	0.725323			2.28445	1.98973
								0.836526	0.925587			1.64737	2.12106
								0.895777	1.26944			2.19765	1.83621
								1.10852				1.60018
								0.978711				1.54396

## Sheet: Fig. 7
	Fig. 7b - Polarity						Fig. 7g - Reliability, WT						Fig. 7h - Power, WT						Fig. 7i - Reliability, Lrfn2 KO						Fig. 7j - Power, Lrfn2 KO
IPL depth (%)	WT (av)	WT (sem)	Lrfn2 KO (av)	Lrfn2 KO (sem)			Ctrl (av)	Ctrl (sem)	L-APB (av)	L-APB (sem)			Ctrl (av)	Ctrl (sem)	L-APB (av)	L-APB (sem)			Ctrl (av)	Ctrl (sem)	L-APB (av)	L-APB (sem)			Ctrl (av)	Ctrl (sem)	L-APB (av)	L-APB (sem)
25	-0.944432	0.0076194	-0.925254	0.013074			0.350095	0.0161699	0.15431	0.00862688			0.230967	0.00643935	0.209761	0.00485546			0.186544	0.0082068	0.0510973	0.00427267			0.218047	0.00417086	0.125388	0.00310908
35	-0.885989	0.0677646	-0.910553	0.0131135			0.149986	0.0066071	0.201439	0.00814671			0.213217	0.00461934	0.226385	0.00420267			0.159193	0.00597168	0.109206	0.00540302			0.209392	0.00378368	0.178287	0.00369909
45	-0.881152	0.0193051	-0.917849	0.0099993			0.177441	0.00808022	0.179859	0.00544791			0.201821	0.00424931	0.216545	0.00282046			0.195643	0.00596225	0.0766159	0.00350754			0.232291	0.00318132	0.146271	0.00304908
55	0.835408	0.0071348	0.76438	0.0903202			0.422478	0.0170778	0.0581129	0.00387115			0.303401	0.00647171	0.142783	0.00322498			0.162522	0.00569351	0.0558517	0.00202648			0.188281	0.00286047	0.14799	0.00190104
65	0.902404	0.0125687	0.804153	0.0103501			0.329232	0.0131411	0.0824759	0.00667371			0.25882	0.00655447	0.126449	0.00352325			0.417372	0.00916994	0.0528811	0.00286937			0.281327	0.00388901	0.12758	0.00242633
75	0.919714	0.00574527	0.882703	0.0415819			0.415628	0.0126587	0.0388596	0.00475422			0.290161	0.00517919	0.124036	0.00739134			0.209711	0.00776521	0.0459533	0.00394617			0.226429	0.00386068	0.125261	0.00328161
The data underlying these analyses are provided in a MATLAB file 'iGluSnFR_IPL.mat'. To generate the plots shown in Fig. 7, load this file and then run the script 'analyze_iGluSnFR_IPL.m' included in the GitHub repository for this paper

## Sheet: Fig. 8
	Fig. 8b - WT, Ctrl								Fig. 8b - Lrfn2 KO, Ctrl							Fig. 8c - Ctrl				Fig. 8d - WT, L-APB								Fig. 8e - Lrfn2 KO, L-APB							Fig. 8e - L-APB				Fig. 8g - WT, Ctrl										Fig. 8g - Lrfn2 KO, Ctrl
Time (s)	tOFFa #1	tOFFa #2	tOFFa #3	tOFFa #4	tOFFa #5	tOFFa #6	tOFFa #7		tOFFa #1	tOFFa #2	tOFFa #3	tOFFa #4	tOFFa #5	tOFFa #6		WT	Lrfn2 KO		Time (s)	tOFFa #1	tOFFa #2	tOFFa #3	tOFFa #4	tOFFa #5	tOFFa #6	tOFFa #7		tOFFa #1	tOFFa #2	tOFFa #3	tOFFa #4	tOFFa #5	tOFFa #6		WT	Lrfn2 KO		Time (s)	Mouse #1	Mouse #2	Mouse #3	Mouse #4	Mouse #5	Mouse #6	Mouse #7	Mouse #8	Mouse #9		Mouse #1
0	14.015	12.767	0	3.1196	48.1215	0	34.8275		9.94841	0	0	11.2694	20.1175	4.31617		97.7232	93.7552		0	24.2703	2.20177	0	6.31521	0.917834	0	22.6685		2.14286	0	0	6.22308	33.4477	0.788315		90.8872	41.447		-5	33.4	116.6	28.1	5.3	11	98.4	59.7	215.2	34.1		136.8
0.01	14.0737	9.82639	0	4.86066	37.4655	0	25.4337		6.55232	0	0	11.459	19.8222	4.29695		168.793	120.591		0.01	24.845	3.16601	1.05965	9.1854	1.69464	0	19.2936		2.42818	0	0	7.69058	30.6399	1.80139		143.439	9.11008		-4.96705	44.4	116.7	40.1	5.4	12.3	109.7	60	216.7	35.3		143.7
0.02	13.9501	6.71029	0	6.71029	27.2665	0	18.4729		4.8449	0	0	11.1131	18.7871	5.32018		130.774	89.7199		0.02	23.3404	3.97696	2.19457	12.6293	3.34321	0	16.1539		2.47148	0	0	8.27175	28.1376	2.93118		113.334	44.3876		-4.9341	48.4	112.7	45	5.2	15.8	113.4	57.9	219.8	37.9		139.8
0.03	14.111	4.47863	0	7.90517	18.1386	0	15.5694		5.95926	0	0	10.2461	17.4444	6.19916		132.153	123.773		0.03	21.7768	4.1993	3.82051	16.2941	5.06919	0	13.7471		2.26108	0	0	7.14288	26.8311	3.90095		110.775	29.0044		-4.90115	62.3	109.9	52.5	5.2	20.7	121.9	52.5	221.8	38.9		147.3
0.04	14.4725	3.75651	0	7.68675	11.5186	0	16.6829		10.1048	0	0	8.71381	16.0587	7.36384		106.026	96.695		0.04	20.4679	3.60348	5.40521	19.566	6.5599	0	13.1011		2.26108	0	0	4.90922	26.9247	4.28573		108.517	64.4836		-4.8682	67.8	102.7	56.2	4.8	22.7	124.4	52.1	222.8	40.2		144.9
0.05	15.0547	5.04168	0	6.02605	7.63591	0	19.6159		15.1554	0	0	6.38167	15.6577	8.45674		155.415	112.011		0.05	19.7286	2.45461	6.07046	22.0076	7.14288	0	13.8733		2.47148	0	1.0954	2.62772	28.44	4.22957		132.106	40.4787		-4.83526	80.2	99.6	66.1	7.2	29.5	128.1	49.9	224.3	40.6		151.3
0.06	16.916	7.51772	0	3.76847	5.32018	0	22.1251		19.6705	0	0	3.76847	17.0484	8.64164		128.793			0.06	19.6831	1.31386	6.17871	22.5314	6.50158	0	16.1954		2.86349	0	3.72311	1.0954	30.9716	3.71949		105.414			-4.80231	85.1	93.5	70.1	8.3	32.3	127.2	49	224	40.7		150.3
0.07	18.59	10.073	0	2.40926	3.92706	0	22.5767		21.2629	0	0	1.86156	19.2794	7.86839					0.07	18.614	0.547698	5.65271	21.1408	4.8853	0	19.6252		2.93118	0	9.72773	0.355623	33.6183	3.27415					-4.76936	95.3	81.1	95.1	11.1	40.1	126.9	52.3	231.4	39.9		155.9
0.08	18.9646	11.7375	0	2.58707	2.45461	0	19.553		19.0053	0	0	0.725509	22.0798	6.22308					0.08	17.5454	0.177812	5.65271	18.6261	3.00231	0	21.3232		3.60277	0	17.8552	0	36.5461	3.03787					-4.73641	99.4	74.3	104.4	12.3	43.2	120.6	52.3	230.1	38.4		153.5
0.09	18.2106	11.3869	0	3.94628	1.31386	0.547698	14.0915		13.9137	0	0	0.177812	23.3022	5.08233					0.09	16.3229	0	7.00025	16.2507	1.49167	0	20.396		4.50781	0	27.4645	0	39.2745	3.08542					-4.70346	106.3	55.4	124.1	15.9	51	118.4	52.6	219.9	35.5		156.3
0.1	16.6662	9.79452	0	6.57375	0.547698	1.31386	8.26245		8.81015	0	0	0	22.1854	5.21453					0.1	16.8034	1.0954	8.30796	14.5024	0.547698	0	17.6821		5.70234	0	35.7003	0	40.3192	3.03787					-4.67051	107.9	52.4	132.4	20.6	54.3	106.7	52	223.6	31.9		151.1
0.11	15.7752	7.88761	0	8.93227	0.177812	2.45461	4.44862		6.31018	0	0	0	19.3467	5.71645					0.11	18.2059	2.62772	9.03908	12.8379	0.177812	0	14.7593		6.53528	0	39.3484	0.547698	39.6299	2.94553					-4.63756	106.1	52.1	146.9	22.7	55.9	110.8	51.7	215.2	21.9		149.4
0.12	15.0955	6.63404	0	10.073	0	3.57144	2.76488		7.62875	0	0	0	17.1733	6.02605					0.12	20.4802	4.90922	9.03908	11.2862	0	0	13.8277		6.32913	0	37.9218	1.31386	35.9023	2.93118					-4.60461	104	48	152.6	29.5	58.8	105.3	49.1	219.4	19.8		139.6
0.13	13.3349	5.61081	1.0954	9.59749	0	4.59467	3.35793		12.0117	0	0	0	17.2215	6.02605					0.13	21.686	7.14288	8.04125	10.3422	1.0954	0	13.7819		5.40266	0	32.3498	2.45461	31.3655	2.7568					-4.57166	105.1	47.6	161.2	32.3	61.8	112.5	43.3	212	21.5		135.1
0.14	10.6929	5.08704	2.62772	7.81544	0	4.8853	5.433		17.4129	0	0	0	19.061	5.36083					0.14	20.8908	8.09394	6.17871	9.65778	3.17542	0	15.1147		4.06247	0	24.3979	3.57144	26.4491	2.24955					-4.53871	99.6	43.5	163.2	40.1	62.8	111.4	42	213.7	22.5		122.5
0.15	7.71475	4.8853	4.90922	6.52839	0.547698	4.90922	9.45854		21.2629	0	0	0	22.4354	4.11914					0.15	18.4291	7.14288	3.94864	8.89162	6.22308	0	16.3443		3.15609	0	15.9124	4.04697	22.7166	1.80139					-4.50577	102.7	42.9	166.6	43.2	67.6	122.5	43.4	206.8	24.3		116.5
0.16	6.72542	5.14237	7.14288	6.35554	1.86156	4.8853	14.6345		21.2629	0	0	0	24.986	2.63242					0.16	16.0323	4.90922	1.97079	7.51772	10.1452	0	16.9494		2.8001	0	8.79589	3.57144	20.2261	1.57663					-4.47282	99	38.9	163.3	51	68.2	125.2	44.3	205.1	24.5		102.9
0.17	7.47237	5.06311	8.09394	8.26245	3.76847	4.59467	20.0646		17.9606	0	0	0	25.4062	1.31386					0.17	15.968	3.17542	0.821547	6.22308	12.9792	0.684622	17.2427		2.64156	0	3.90093	2.45461	18.7704	1.80139					-4.43987	106.7	38.1	159.3	54.3	71.1	139.8	47.9	193.6	23.5		95.8
0.18	9.31182	4.90922	7.14288	11.459	6.02605	3.74925	24.5558		13.5176	0	0	0	23.5112	1.0954					0.18	17.4639	2.40926	0.266717	5.98069	13.6445	1.64232	16.3564		2.8001	0	1.45102	1.31386	19.1092	2.24955					-4.40692	106	35.8	150	55.9	70	144.4	48	189.8	26.2		80.1
0.19	11.8097	4.8853	4.90922	14.2978	7.61841	2.45461	25.8575		10.124	0	0	0	19.9278	1.49167					0.19	21.0854	3.35793	0	6.08634	12.0521	3.06827	15.953		3.0494	0	0.355623	0.547698	21.1146	3.08542					-4.37397	118	34.5	145.5	58.8	71.7	157.7	58.8	189.2	26.4		75
0.2	13.724	5.69007	2.62772	14.7613	8.16611	1.31386	23.8499		8.79093	0	0	0	15.6385	2.45461					0.2	24.789	4.8853	0	6.20386	9.1293	4.4643	16.3229		3.73385	0	0	1.27321	25.2601	3.71949					-4.34102	120.1	32.2	134.4	61.8	70.4	161.2	63.1	182.5	31.7		63.2
0.21	14.6798	6.92467	1.0954	13.0753	7.88761	0.547698	19.5437		8.52173	0	0	0	12.3409	3.57144					0.21	25.9178	6.50158	0	7.66915	5.98069	5.05871	17.3004		4.94296	0	0	3.17542	29.4197	4.4183					-4.30807	135.7	33.2	128.9	62.8	71.2	172.1	72	187.6	33.2		58.8
0.22	15.0544	9.22539	0.355623	9.96763	7.53694	0.177812	15.7994		7.79622	0	0	0	11.068	4.04697					0.22	24.2367	7.69058	0	9.30241	3.90563	4.4643	18.3835		5.75137	0	0	6.22308	32.9839	5.07404					-4.27512	141.1	31.9	114.9	67.6	70.4	172.8	78.8	187.8	37.2		53.7
0.23	14.4709	12.2252	0	7.86618	7.88761	0	14.0461		6.57375	0	0	0	13.2992	3.57144					0.23	21.0999	7.81544	0	11.483	2.80553	3.06827	18.2441		6.08711	0	0	9.59749	33.9904	5.18498					-4.24217	152.5	38.9	110.2	68.2	68	173.1	82.1	176.8	38.4		54.7
0.24	12.8329	15.2154	0.547698	7.10248	8.34392	0	13.8419		5.63003	0	0	0	17.1755	2.45461					0.24	19.9739	7.33991	0	14.4421	3.00231	1.64232	16.2722		6.20533	0	0.547698	12.2131	33.8201	4.72103					-4.20923	155.7	41.4	100.7	71.1	63.6	175	83.2	180.9	41.2		61.9
0.25	10.6978	16.253	1.31386	7.22709	7.79622	0	13.9547		6.72542	0	0	0	20.8716	1.31386					0.25	21.0308	6.57375	0	16.0825	3.74925	0.684622	14.2429		6.59452	0	2.40926	12.5037	34.9037	3.73385					-4.17628	166.6	48.1	98.5	70	60.8	179.3	85.5	175.9	45.2		65.7
0.26	8.8508	14.9822	2.45461	7.32069	6.02605	0	14.6584		9.37928	0	0	0	22.6489	1.0954					0.26	23.4636	5.53864	0.821547	16.1712	4.59467	0.222264	12.1126		7.20405	0	6.17773	11.483	38.857	3.0494					-4.14333	167.9	51.1	93.4	71.7	53.3	175.5	84.1	175.1	46.7		71
0.27	9.5307	12.2252	3.57144	6.50158	4.31617	0	16.1907		13.2531	0	0	0.547698	22.2046	1.49167					0.27	26.1389	5.21453	1.97079	14.6845	4.8853	0	11.4376		7.72995	0	12.2038	9.96763	44.5154	2.8001					-4.11038	175.7	57.7	92.3	70.4	49.4	171.8	86.7	166.7	51.3		73.8
0.28	12.2448	9.45854	4.04697	4.8853	4.27081	0	19.056		16.0751	0	0	1.31386	20.6605	2.45461					0.28	29.3261	5.80784	3.68192	12.0355	4.90922	0	11.8147		7.50223	0	19.2745	8.91084	50.7983	2.64156					-4.07743	174.7	60.5	88.5	71.2	40.3	159.9	85.2	160.5	52.9		81.7
0.29	15.8809	7.65018	3.57144	3.55001	6.35554	0	21.5731		16.5746	0	0	2.45461	18.8832	4.11914					0.29	31.9107	8.08464	5.35716	8.78597	4.8853	0	12.0402		6.37243	0	26.1267	8.0462	53.2191	2.14286					-4.04448	173.5	64.9	78.8	70.4	37.3	153.4	85.6	143.6	53.9		85.7
0.3	19.392	7.49629	2.45461	3.35323	9.97233	0.547698	22.1854		14.4828	0	0	4.11914	17.1755	5.36083					0.3	32.5276	11.459	6.07046	5.44266	4.59467	0	12.3574		4.51063	0	31.012	6.67939	50.9035	2.13					-4.01153	175.3	66.4	74.5	68	30	137.1	81.2	135.1	54.3		95.9
0.31	21.4599	8.83158	1.31386	4.31617	13.6445	1.31386	20.7059		10.8178	0	0	5.36083	15.4654	6.02605					0.31	31.6822	14.2978	5.35716	3.17542	3.74925	0	11.7617		2.91832	0	33.6637	4.8853	44.8058	2.36495					-3.97858	175	70.6	65.2	63.6	29.1	129.7	84	113.4	52.1		100.3
0.32	20.6698	11.1684	0.547698	6.75156	15.2368	2.45461	18.1577		6.92467	0	0	6.02605	14.1518	6.02605					0.32	28.7545	15.8567	3.68192	2.40926	3.00231	0	11.6561		2.01194	0	34.502	3.00231	36.2389	3.60277					-3.94563	175.6	70.4	62.3	60.8	25.5	115	80.9	97	51.2		109.8
0.33	17.3723	13.2292	0.177812	8.93227	13.6445	3.57144	15.0908		4.27552	0	0	6.02605	12.9699	5.36083					0.33	24.7725	15.7031	1.97079	2.81024	2.62772	0	12.5544		1.90807	0	34.3892	1.49167	27.7223	5.50935					-3.91269	175.1	74.6	56.4	53.3	27.2	111.1	82.9	97.5	48.3		112.1
0.34	12.6001	13.8415	0	10.073	9.79452	4.04697	12.0717		4.07874	0	0	5.36083	13.5223	4.11914					0.34	19.7023	14.8769	1.64309	3.57144	3.00231	0	13.5319		2.24955	0	32.6815	0.547698	21.3743	7.11745					-3.87974	173.1	73.9	54.9	49.4	27	103.5	89.8	93.8	45.8		116.3
0.35	9.18004	13.366	0	10.1452	5.63003	3.57144	9.00939		6.72542	0	0	4.11914	15.0908	3.18012					0.35	15.4895	14.4614	2.23751	4.04697	3.74925	0	14.2643		2.7568	0	28.937	0.177812	18.2711	7.90136					-3.84679	172.3	77	49.9	40.3	27.8	85	92.3	88.7	40.8		114.7
0.36	9.29327	11.9346	0	9.1293	3.13476	2.45461	6.77078		12.3816	0	0	3.18012	16.1594	2.62772					0.36	13.4531	14.978	3.68192	3.57144	4.04697	0	14.0193		2.93118	0	23.7493	0	17.8746	7.51658					-3.81384	169.2	75.8	53.3	37.3	27.5	77.6	94.7	90.1	34.3		114.5
0.37	11.3465	10.2055	0	7.88761	2.21718	1.31386	7.2539		19.2745	0	0	2.62772	16.8968	3.00231					0.37	13.0349	14.5431	5.35716	2.45461	3.57144	0	13.7961		2.94553	0	17.7424	0	18.6719	6.14768					-3.78089	168	79.8	53.8	30	28.5	81.4	95.9	87.9	30.3		109.6
0.38	15.7799	8.06542	0	7.29926	2.63242	0.547698	10.3572		25.0313	0	0	3.00231	16.4692	3.74925					0.38	14.2693	13.5677	6.07046	1.31386	2.45461	0	13.8683		3.2598	0	12.5594	0	19.8222	4.27287					-3.74794	163.6	86.7	59.2	29.1	28.3	82.1	94.2	86.8	21.3		105.8
0.39	19.8436	6.94859	0	6.8525	3.57144	0.177812	15.6024		27.8366	0	0	4.29695	16.2507	4.59467					0.39	16.6014	12.2252	5.35716	1.0954	1.31386	0	14.9418		3.54512	0	8.79093	0	21.136	2.47446					-3.71499	162.1	90.2	59.6	25.5	29.6	83.7	95.4	89.7	20.9		96.5
0.4	23.0308	6.74686	0	6.57375	4.59467	0	22.3943		26.8929	0	0	5.36083	16.3037	4.8853					0.4	19.3348	11.0509	3.68192	2.03937	0.547698	0	16.3443		4.05094	0	6.81185	0	23.0023	1.11693					-3.68204	160.4	90	67.6	27.2	29.2	84.9	92.9	93.6	19.9		90.9
0.41	23.4872	7.22709	0	6.75156	4.8853	0	27.9376		23.043	0	0	6.02605	15.9865	4.90922					0.41	21.8013	9.36006	2.79234	4.31617	0.177812	0	17.3001		4.40395	0	6.15851	0.547698	26.5284	0.435306					-3.64909	148.1	93.4	72.1	27	30.5	81.1	91.4	93.9	20.3		81.3
0.42	22.4064	7.86839	0	7.22239	5.45692	0	29.429		18.4076	0	0	6.02605	15.0305	4.8853					0.42	24.9092	7.54165	2.79234	7.88761	0	0	16.8007		5.01788	0	6.94859	1.31386	31.5386	0.106687					-3.61614	148.6	92.4	91.1	27.8	30.3	80.9	85.3	93.5	20		77
0.43	20.0889	8.36314	0	7.88761	6.74686	0	25.8744		14.6995	0	0	5.90853	14.8962	4.59467					0.43	27.066	6.19916	3.94864	12.4823	0	0	14.9369		5.40266	0	9.20147	2.45461	38.7775	0					-3.5832	138.9	93.7	98.9	27.5	32.5	79.9	82.5	93.3	18.9		64.6
0.44	18.3741	9.74917	0	8.65848	8.36314	0	18.9238		12.2448	0	0	5.433	14.3655	3.74925					0.44	27.993	6.23776	5.35716	16.2722	0	0	12.6001		5.4804	0	13.03	3.57144	46.6144	0					-3.55025	139.6	90.6	112.5	28.5	32.7	77.8	74.9	88.9	17.3		72.7
0.45	16.5032	11.6561	0	8.93227	9.7753	0.547698	11.6107		11.7932	0	0	5.08704	15.033	2.45461					0.45	27.8684	7.65018	6.07046	18.5537	0	0	11.9853		5.40266	0	17.5454	4.04697	53.3945	0.328619					-3.5173	131.7	89.2	118.2	28.3	34.1	77.3	66.4	86.9	16.3		72.8
0.46	15.5085	14.0193	0	8.16611	10.073	1.31386	5.945		12.6001	0	0	4.8853	16.1523	1.86156					0.46	26.1462	10.5393	5.35716	19.6252	0	0	13.011		5.01788	0	22.2768	3.57144	56.8411	1.44555					-3.48435	131.2	84.2	124.7	29.6	33.3	74.6	63.3	80.1	16.9		89.5
0.47	15.0115	15.8567	0	6.20386	8.93227	2.45461	3.49039		14.3892	0	0	4.59467	17.0048	1.86156					0.47	24.9814	14.6798	3.68192	18.6093	0	0	14.567		4.51063	0	27.1621	2.45461	55.4792	3.37802					-3.4514	124.3	81.9	125.8	29.2	36.1	68.6	55.2	78.6	29		95.1
0.48	14.6463	15.6117	0	3.76847	6.57375	3.57144	4.99632		16.0345	0	0	3.74925	16.8728	2.63242					0.48	24.2969	18.2391	1.97079	16.5461	0	0	15.8014		3.94425	0	31.7568	1.31386	50.1858	6.20533					-3.41845	121.3	73.2	126.4	30.5	35.9	66.3	55.6	74.6	41.8		109.2
0.49	13.6977	13.9137	0	1.86156	4.49398	4.59467	9.57631		16.1594	0	0	2.45461	15.9048	3.57144					0.49	23.5596	18.9861	0.821547	15.1869	0	0	15.9816		3.32319	0	35.506	0.547698	43.0023	8.97499					-3.3855	111.5	69.8	122.8	30.3	40.6	80.1	53.8	67.6	47.4		114.8
0.5	12.5062	11.6561	0	0.725509	3.17542	4.8853	15.8206		14.6798	0	0	1.31386	15.4006	4.04697					0.5	22.3297	16.0991	0.266717	14.0749	0	0	14.913		2.47148	0	39.056	0.177812	35.6434	10.6149					-3.35255	107.5	72.5	118.7	32.5	42	93.3	54	51.1	58.4		126.7
0.51	11.81	9.85481	0	0.725509	3.18012	4.90922	21.8106		12.7968	0	0	0.547698	16.0323	3.57144					0.51	21.5156	11.1084	0	13.3253	0	0	12.9746		1.57945	0	41.3545	0	28.7909	10.3295					-3.3196	96.4	76.7	108.5	32.7	45.1	100.5	56	46.7	63.5		130.7
0.52	11.3655	8.41609	0	1.31386	3.74925	4.8853	24.7168		11.5193	0	0	0.177812	16.8056	3.00231					0.52	20.7615	6.17773	0	12.4077	0.547698	0	11.8339		0.788315	0	42.3222	0	23.5357	8.3049					-3.28666	91.5	75.7	101.6	34.1	45.4	105.4	55.8	47.4	66.3		137.4
0.53	12.3624	6.85721	0	2.45461	4.04697	4.59467	24.5344		10.2055	0	0	0.547698	16.6468	2.62772					0.53	20.9223	2.76488	0	10.7217	1.31386	0	11.8892		0.328619	0	40.9652	0	20.1325	5.52088					-3.25371	78.6	79.2	84.7	33.3	47.3	112.4	70.3	49.3	72.7		139.9
0.54	13.7961	4.8853	0	3.57144	4.11914	3.74925	23.3122		9.38398	0	0	1.31386	16.2315	3.00231					0.54	22.0201	0.903321	0	9.33367	2.45461	0	12.2902		0.763924	0	35.8902	0	18.4679	3.02501					-3.22076	74.9	80.4	81.2	36.1	46.6	115.3	75.1	47.1	75.3		142.7
0.55	15.8809	3.00231	0	4.04697	3.76847	2.45461	23.1946		9.20147	0	0	2.45461	14.5623	3.74925					0.55	22.3777	0.177812	0	8.44026	4.11914	0	12.2299		1.90525	0	27.3207	0	18.0378	1.33031					-3.18781	65.5	81.9	70.3	35.9	48.7	119.1	92.5	49	79		142.5
0.56	17.4851	1.49167	0	3.57144	4.31617	1.31386	24.8446		9.677	0	0	3.57144	13.5223	4.04697					0.56	23.1198	0	0	8.8508	5.36083	0	11.9346		3.73385	0	17.4686	0	18.6861	0.435306					-3.15486	64.4	81.6	74.6	40.6	48.4	118.6	108.9	47.8	78.9		141.3
0.57	18.0663	1.0954	0	2.45461	5.433	0.547698	26.1125		10.323	0	0	4.04697	13.4984	3.57144					0.57	23.0237	0	0	11.2406	6.02605	0	11.3415		5.75849	0	9.16107	0.547698	19.1377	0.106687					-3.12191	60.5	80.5	72.7	42	47.4	125.3	116.1	56.4	79.2		133.3
0.58	17.1705	1.49167	0	1.86156	6.67939	0.177812	25.2092		10.2508	0	0	4.11914	14.4495	2.45461					0.58	21.5202	0	0	13.3349	6.02605	0	11.0677		6.99923	0	3.86027	1.31386	19.2338	0					-3.08896	59.7	76.6	76.6	45.1	46	125.2	124.8	59.7	75.4		129.6
0.59	15.1147	2.45461	0	2.40926	7.14288	0	21.5321		8.93227	0	0	3.76847	15.2083	1.31386					0.59	18.5613	0	0	13.6445	5.36083	0	11.2862		6.71391	0	1.80664	2.45461	19.7215	0					-3.05601	56.5	74.5	76.7	45.4	45	130.2	127.7	68.3	69.7		118.9
0.6	12.6001	3.57144	0	3.94628	7.04928	0	15.8809		6.57375	0	0	3.76847	15.1601	0.547698					0.6	14.9418	0	0	12.0521	4.11914	0.684622	13.03		5.0884	0	2.58707	3.57144	21.8808	0					-3.02306	54.7	68.7	78.2	47.3	44.1	128.1	131.5	71.8	67.8		112.8
0.61	10.8899	4.59467	0	6.02605	6.74686	0	10.4747		3.94628	0	0	4.11914	13.8176	0.177812					0.61	11.8292	0	0	9.1293	2.63242	1.64232	14.5431		3.37802	0	5.63003	4.59467	27.0761	0					-2.99012	50.2	71	77.1	46.6	43.8	138.7	130.3	81	61.9		99.9
0.62	10.3833	4.8853	0	7.61841	7.31848	0	7.08105		1.86156	0	0	4.22478	12.8115	0					0.62	11.9447	0.547698	0	6.52839	1.31386	3.06827	15.7078		2.23387	0	10.3422	4.8853	33.9739	0					-2.95717	47.7	68.4	76.3	48.7	46.9	154.7	129	84.6	60.8		93.8
0.63	10.2055	4.90922	0	7.61841	9.37928	0	5.98565		1.27321	0	0	3.57144	11.6371	0					0.63	13.4073	1.31386	0	5.21949	0.547698	4.4643	17.4397		2.01476	0	15.506	4.90922	41.7291	0					-2.92422	41.9	70.6	72.9	48.4	48.7	160.9	124.4	85.3	58.9		80.1
0.64	10.52	4.8853	0	6.02605	11.9346	0	6.75156		1.49167	0	0	2.45461	12.2277	0					0.64	15.5299	3.55001	0	5.26014	0.177812	5.05871	18.8063		2.24955	0	19.0053	4.8853	49.2419	0					-2.89127	38.4	70.5	69.9	49.1	57.6	167.4	113.6	87.4	52.1		74.7
0.65	12.2038	5.69007	0.547698	3.76847	13.8223	0	7.79622		2.45461	0	0	1.31386	14.0675	0.547698					0.65	17.4659	6.19916	0	6.57375	0	4.4643	20.1175		2.42818	0	20.7659	4.59467	54.1606	0					-2.85832	29.6	71.2	63.4	47.2	61.6	169	107.1	90.5	51.2		61.8
0.66	15.6577	6.92467	1.86156	2.40926	14.7399	0	7.61841		3.57144	0	0	1.0954	15.8687	1.31386					0.66	18.3186	8.9562	0	8.34392	0	3.06827	21.4914		2.14286	0	21.136	4.29695	54.6288	0					-2.82537	26.6	70.1	59.8	48.3	74	166.7	92.2	90.5	46.9		51
0.67	20.5477	8.6777	6.50696	2.58707	14.0146	1.0954	7.12145		4.04697	0	0	2.58707	16.8728	2.45461					0.67	18.2059	10.7143	0	8.93227	0	1.64232	21.6933		1.47277	0	21.8808	3.76847	50.469	0					-2.79242	17.2	69.3	50.4	46.4	79.7	163.6	87.7	93	45.3		52.3
0.68	26.0261	11.459	13.6907	5.04168	12.7968	3.72311	8.03928		4.66684	0	0	7.27312	17.5885	4.66684					0.68	18.4316	10.5486	2.46464	8.48066	0	0.684622	21.0351		0.788315	0	25.4837	3.76847	42.9062	0					-2.75947	17	66.9	48.8	50.6	92.2	153	91	91.2	40.9		54.8
0.69	30.6614	14.6223	25.2577	9.74917	11.6369	8.08464	13.4508		6.72542	0.547698	0	15.9269	20.2645	7.22239					0.69	20.1731	8.45674	6.73391	7.88761	0.547698	0.222264	20.4924		0.657238	0	31.7164	4.11914	34.2431	0.328619					-2.72652	17.6	63.3	44	50.7	96.7	146.7	88.4	95.2	39.1		54.8
0.7	34.562	17.5454	40.2403	16.7984	10.681	15.0091	26.1831		10.7124	2.95695	0	29.0022	25.2338	10.3422					0.7	24.153	5.45692	15.4812	9.96088	2.95695	0	22.1139		0.895002	0	38.1791	4.22478	28.1211	0.788315					-2.69357	17.8	56.2	43.7	51	111.2	132.4	91	93.9	35.8		57.8
0.71	37.9153	21.2321	56.8462	24.7075	10.8253	22.7284	45.0562		18.0114	7.49159	0.547698	45.6251	32.2902	17.7475					0.71	29.0094	4.44862	27.3089	13.3209	8.03928	0	25.3876		1.47277	0	43.6165	3.57144	25.3926	1.47277					-2.66063	16.8	48.9	41	58.3	116.2	123.3	86.9	93.8	28.5		58.6
0.72	41.8808	25.6707	72.3784	34.5406	12.0309	30.4429	67.3995		26.4777	15.2061	1.31386	63.5135	39.4473	28.1355					0.72	33.9782	5.03697	41.0205	20.12	15.9722	2.05387	31.2695		2.14286	0	44.3876	3.00231	25.498	2.8001					-2.62768	16.4	26.6	41	61.5	126.9	103.4	91.6	93	23.2		57.9
0.73	48.5267	30.9906	86.2103	44.1551	15.4246	37.855	89.5608		33.3945	25.2552	4.6454	79.9032	46.3238	44.0352					0.73	39.4473	8.81486	53.1327	28.255	26.3959	5.61159	38.2466		2.7568	0	39.9682	3.17542	26.7323	4.66205					-2.59473	15.6	25.5	39.6	73.2	129.7	90.8	92.7	93	30.8		59.3
0.74	56.4692	36.0345	97.8549	55.1529	22.3636	46.2976	106.957		37.7033	36.8991	9.37457	93.5263	52.4173	63.5786					0.74	44.1023	14.4374	63.6021	36.5363	37.4683	11.5317	47.4984		2.93118	0	31.7544	4.31617	27.2677	6.99365					-2.56178	14.8	22.1	38.2	78.1	137.8	92	100.6	93.1	32.5		56.4
0.75	64.8129	39.2023	105.79	66.4848	29.7587	56.1404	118.234		39.5722	47.5534	17.9178	104.453	58.5275	83.1192					0.75	46.7922	21.8686	71.5898	43.0117	46.7151	21.5266	55.7727		3.27415	0	22.1642	6.75156	27.1621	9.82096					-2.52883	13.4	33.6	34.9	90.2	138.5	86.1	102.6	89.2	51.5		56.8
0.76	71.3627	41.0758	111.819	76.8915	37.3312	67.7337	123.986		40.3652	58.7243	29.0719	112.167	65.2552	99.2065					0.76	49.7128	30.2127	77.4043	48.8215	53.0557	32.9742	62.0961		4.70535	0	13.6309	9.47997	26.5737	12.5201					-2.49588	12.4	37.3	38.2	95.2	145.9	87.2	116.1	86.6	58.3		66.1
0.77	73.81	43.3722	116.834	85.567	43.0041	81.3089	126.187		42.5053	68.3149	42.4809	117.55	70.6614	108.244					0.77	52.696	39.3176	81.9909	55.0211	57.0573	45.9227	67.4286		7.90899	0	7.26356	11.3869	25.5386	14.2033					-2.46293	10.7	56.3	41.6	109.4	145.6	84.6	121.4	84.7	70.3		69.8
0.78	75.3187	47.177	121.297	92.9768	47.9954	94.8551	126.98		47.6694	76.7906	56.63	121.902	74.7852	112.011					0.78	55.7631	49.415	84.5272	61.5899	59.8775	60.9311	70.6231		12.9498	0	3.16115	12.0521	26.3099	14.8273					-2.42998	9.5	63.5	43.1	115	150.8	84.7	121.1	81.1	75.7		81.4
0.79	75.8762	51.6561	125.332	98.3475	51.0149	107.03	125.716		56.5753	82.7425	70.039	123.773	76.445	111.296					0.79	58.1914	58.9789	85.4965	67.1693	61.3139	75.3269	72.9507		19.5714	0	1.0954	11.3869	28.4356	14.6141					-2.39703	7.2	79.8	43.6	125.4	148.5	82.7	141.4	81.5	87.1		86.3
0.8	77.4518	58.7822	128.348	103.706	52.028	116.997	124.083		67.3399	86.8786	80.2756	123.398	75.0832	108.591					0.8	59.3994	67.6184	86.1955	71.7757	62.7692	88.879	75.6935		26.8849	0	0.355623	10.0277	34.0893	15.4689					-2.36409	6.5	86.7	47	129.7	150.6	78.3	170.1	86.3	92		97.4
0.81	78.8519	64.652	130.484	109.401	53.5509	124.558	123.663		78.3759	88.7427	87.1087	120.884	72.1243	104.035					0.81	62.1258	74.1464	89.406	75.1314	64.1598	99.5881	79.2026		32.9287	0	0	8.61312	42.8727	17.2717					-2.33114	5.5	90.5	47.9	137.8	146.2	75.1	180.8	90	98.3		101.7
0.82	80.6051	70.5269	130.774	113.647	55.4678	130.023	125.203		86.011	90.2123	89.7199	116.945	69.0886	98.679					0.82	66.7254	79.3391	94.4964	78.3091	65.9686	105.532	83.8957		36.5112	0	0	8.26245	52.3379	19.7415					-2.29819	5.3	98.4	48.7	138.5	144.2	68.1	197.6	101.6	100.4		109.6
0.83	82.671	73.9833	128.45	116.7	56.4911	132.468	126.728		90.3705	93.4745	88.4228	110.892	66.8071	92.3384					0.83	72.5279	82.4711	101.017	81.6045	67.823	110.189	87.974		37.1928	0	0	10.2969	60.134	22.0442					-2.26524	4.8	101.2	47.7	145.9	136	62.5	204.1	105.3	102.4		112
0.84	85.3633	76.6973	122.786	117.61	56.2673	136.169	128.135		90.7096	96.7816	86.276	103.093	65.7069	85.8318					0.84	79.8941	84.107	106.785	84.6592	70.1886	113.276	90.8584		35.6251	0	0	13.9739	64.3298	22.9002					-2.23229	5.1	107.1	48.8	145.6	130.6	49.2	204.6	116.9	100.6		110.8
0.85	88.5745	79.5077	117.665	118.701	56.8441	139.794	128.497		90.8155	101.021	84.1986	91.3893	67.6741	81.9387					0.85	85.3101	83.7445	109.202	88.5889	74.2235	115.9	95.2733		32.2662	0	0	18.6861	63.9312	21.9737					-2.19934	5.6	108	47.5	150.8	118.1	39.2	217.5	120.3	98.9		111.8
0.86	92.5012	81.568	112.987	120.99	59.3759	143.958	128.793		91.0966	105.392	83.3532	77.574	71.8845	79.4069					0.86	88.4035	82.2407	108.9	91.2694	79.3345	120.031	99.2026		27.9472	0	0	22.8459	59.8219	20.0067					-2.16639	5.3	113.1	49.6	148.5	111	40.3	215	125.5	92		108
0.87	95.7656	83.5283	109.524	124.052	64.4533	147.856	126.576		92.9864	110.741	82.7499	62.1187	77.0216	78.9289					0.87	88.9441	81.9791	105.841	92.4676	83.7132	124.301	102.673		24.5968	0	0	26.3238	52.6865	18.5341					-2.13344	5.1	114.3	49	150.6	96	38.5	226.1	125.3	89.5		104.1
0.88	97.0167	85.116	108.565	126.417	71.8339	150.693	124.167		93.7552	115.203	82.9109	46.3484	81.8274	77.639					0.88	87.3926	81.8255	102.545	94.1826	86.3959	127.594	105.414		23.0535	0	0.547698	28.2789	43.7685	18.5067					-2.10049	4.9	119.5	52.4	145.6	90.4	38.8	220	123.8	81.9		104.7
0.89	97.3122	88.2627	108.428	128.541	80.2327	153.236	123.224		91.3987	119.166	82.486	31.8272	84.736	76.928					0.89	85.678	80.6341	97.2991	95.6672	88.4398	130.326	103.747		23.5161	0	1.86156	28.9562	35.5425	20.138					-2.06755	13.3	131.5	55	143.8	79.7	37.6	217.8	119	79.5		99.5
0.9	96.8391	93.3709	110.145	128.558	88.5814	154.764	123.557		84.5943	120.057	81.5156	19.573	84.4383	76.5896					0.9	83.2858	78.5252	92.6302	96.0537	92.3959	131.289	98.5656		26.28	0	3.76847	29.0044	27.7558	21.87					-2.0346	16.5	132.7	61.1	135.7	78.4	36.9	212.7	114.7	69.9		98.9
0.91	97.3269	102.342	111.5	127.734	94.5835	155.415	124.883		77.0192	120.591	80.6052	10.6335	81.806	78.0234					0.91	80.944	77.7616	88.6568	96.0753	96.6831	132.106	92.1893		30.5945	0	6.02605	28.3631	22.5464	23.7894					-2.00165	25.9	143.4	68.6	130.6	74.3	34.5	206.7	105.5	68		91
0.92	97.7232	110.674	109.91	127.59	97.7107	154.456	125.781		69.5695	119.349	79.75	5.00103	77.9609	80.9922					0.92	80.2236	79.1838	86.9451	96.3517	100.831	130.182	86.0244		35.458	0	8.16611	28.0654	19.4841	26.009					-1.9687	29.7	146.4	72.2	118.1	69.2	35.1	207.7	100.3	60		91.2
0.93	97.2401	116.401	105.312	128.246	99.1688	153.258	125.068		63.0459	117.576	76.1616	2.02511	75.4392	84.4408					0.93	80.6536	84.2349	88.8401	97.6921	103.684	128.098	79.9715		39.4179	0.547698	8.93227	28.4353	19.8057	27.3591					-1.93575	34.5	147.8	73.3	111.3	66	34	210.3	87.5	59.1		86.1
0.94	96.7189	118.957	100.202	129.73	100.019	152.002	120.218		58.934	114.887	69.84	0.547698	74.9494	86.9915					0.94	83.4444	91.4593	92.7741	99.904	105.445	127.165	77.3773		41.447	1.31386	8.48066	28.7594	23.0506	29.0278					-1.9028	36.8	148.4	78.1	95.9	58.8	30.4	199.2	85.5	54.2		86.2
0.95	95.0186	122.152	95.1464	131.113	101.314	152.091	113.923		59.6618	111.495	62.2125	0.177812	76.2557	88.1851					0.95	86.97	101.9	97.1228	103.221	107.037	127.342	77.3992		40.0419	3.00231	7.33991	28.8313	28.2503	30.0295					-1.86985	40.8	148	79	90.8	55.9	29.1	191.3	76.1	56.6		84
0.96	91.017	126.875	91.0271	132.153	103.353	151.485	107.29		62.9547	107.784	57.4164	0	79.3467	87.9693					0.96	90.0009	112.069	99.2442	106.122	108.053	127.813	79.3734		36.252	4.8853	5.90853	27.2485	33.8897	29.93					-1.8369	42.4	146.4	83.6	79.4	49.5	25.6	187.5	77	56.8		78.5
0.97	84.4598	134.094	88.3657	132.107	104.991	150.448	101.576		68.8385	105.496	57.6132	0	82.7331	86.0453					0.97	90.8872	120.818	101.373	108.171	108.517	128.446	79.9637		30.7574	6.50158	4.29695	23.4993	39.6683	29.0568					-1.80395	46.5	138.4	84	78	47.6	25	184.8	74.9	60.4		74.9
0.98	75.7895	141.671	88.6877	131.524	105.848	145.034	96.407		75.4028	103.903	63.615	0	84.0684	85.1592					0.98	89.0618	125.471	104.144	108.457	108.024	127.234	80.1892		25.1675	7.14288	2.63242	18.2106	46.0213	27.9155					-1.771	47.8	131.9	87	75.7	43	24.4	172.4	75.1	61.8		66.7
0.99	64.7486	148.761	89.2832	128.872	106.026	134.718	91.4519		79.62	103.396	69.9338	0	83.7682	85.3155					0.99	85.5458	125.55	105.467	108.382	108.308	123.604	79.282		20.4624	7.04928	1.31386	13.5826	52.6744	27.5856					-1.73806	53	118.8	86	73.9	39.6	23.6	169.9	73.7	63.1		61.6
1	52.1942	152.83	90.3516	126.598	104.813	119.157	86.6101		80.6071	104.218	73.7738	0	82.6277	85.5386					1	82.4332	123.756	105.956	108.726	107.417	120.386	76.6903		16.9965	6.19916	0.547698	11.1955	58.9046	27.9199					-1.70511	53.8	107.9	84.9	69	33	21.2	172.7	69.5	62.3		59.9
1.01	40.2549	153.885	90.3397	124.821	102.258	100.738	82.1355		78.2631	104.892	74.5956	0	81.8808	85.0075					1.01	79.4333	121.042	107.217	109.682	103.96	116.801	73.9115		15.1173	5.45692	0.177812	11.9903	63.2612	29.3379					-1.67216	57.7	101.5	85.5	66	32.7	17.6	162.9	67	63.8		52.9
1.02	31.0827	155.062	88.041	122.99	97.7686	81.7948	79.7265		73.8732	104.866	73.5846	0	83.2523	84.5947					1.02	77.1538	119.763	109.696	110.775	96.0006	114.798	73.0684		14.2367	5.06311	0	15.5831	64.4836	30.7659					-1.63921	58.1	86.3	84.7	59	35.1	15.3	164.7	63.2	62.7		54.5
1.03	24.9821	157.096	84.2896	122.229	93.2078	66.8508	79.7768		69.0791	103.048	73.0229	0	85.5386	83.4492					1.03	75.4464	119.306	112.485	109.525	85.9325	113.564	74.6755		14.8031	5.14237	0	19.553	60.7152	33.0832					-1.60626	63.2	81	84.6	56.3	35.7	11.4	155.6	62.3	65.2		51.7
1.04	22.4911	159.296	79.5365	122.104	88.2385	57.6906	82.8249		66.1081	100.218	72.6648	0	87.6184	81.6331					1.04	72.3501	119.933	113.334	107.892	75.7109	109.781	77.3316		15.6128	5.61081	0	21.9884	52.5084	35.5936					-1.57331	64.9	68.8	83.4	50.4	41.6	11.8	154.5	61.2	61.6		61.4
1.05	24.4486	160.178	74.9132	123.454	84.6957	53.739	85.8293		65.1377	97.1491	72.1941	0	89.9267	79.7476					1.05	70.4191	120.286	112.171	105.976	66.7351	104.338	78.7532		17.0207	6.22308	0	21.5321	42.0394	37.9367					-1.54036	70.8	62.2	78.4	49	43.9	12.1	145.9	57	63.9		63.9
1.06	27.9885	160.415	71.5145	123.922	82.6807	54.8749	89.0929		65.301	94.3296	70.5151	0	91.2093	77.5286					1.06	68.517	121.028	110.071	104.071	59.1403	98.2318	79.2935		17.7441	7.33991	0	19.4715	32.7111	39.6718					-1.50741	72.9	45.3	75.7	45.3	51.4	33.9	142.3	57.7	62.2		75.5
1.07	32.6045	160.502	68.7452	122.783	81.1289	57.8431	91.3027		64.5201	91.8339	68.4856	0	93.1667	75.0501					1.07	67.6573	121.29	106.198	103.72	51.2548	92.8399	78.6622		17.3304	8.71381	0	17.6368	26.9804	40.4787					-1.47446	80.1	43.6	68.5	43	54.7	40.7	132.8	56.2	63.7		79.5
1.08	36.6228	162.962	66.0814	119.19	80.0529	61.0447	91.3748		61.9476	91.0677	66.569	0	95.2083	72.874					1.08	67.6621	122.803	103.125	103.012	41.3811	89.3632	77.4518		16.0004	9.11008	0	17.1541	25.3973	40.0177					-1.44152	82.3	44	67.3	39.9	59.9	54.9	124.7	56.7	63.3		89.9
1.09	38.907	165.515	63.1609	115.372	79.9786	62.745	88.9852		59.6037	92.067	65.3202	0	96.6349	73.167					1.09	68.9804	126.098	101.277	101.592	29.384	87.0843	76.2437		13.7581	8.48066	0.547698	18.2709	27.1625	38.2609					-1.40857	85.6	40.8	63.3	32.7	61.6	60.7	107.3	54.5	69.1		93.8
1.1	40.0119	168.19	59.8271	109.752	80.5886	63.1486	85.1063		57.1301	93.4263	63.9271	0	96.695	74.913					1.1	71.805	131.188	98.7257	99.4235	17.8195	84.7394	74.2617		11.0936	7.33991	1.31386	19.4523	28.5624	35.5561					-1.37562	85	41.9	62.1	35.1	62.6	67.3	98.1	56.5	70.4		99.4
1.11	41.3378	168.793	57.0891	105.44	82.7236	63.1705	80.7061		56.0372	95.2322	62.4546	0	95.9048	76.6925					1.11	74.627	137.348	93.3575	96.9497	8.9426	82.2595	72.266		8.32381	6.45623	3.00231	20.5931	31.2645	32.2777					-1.34267	84.8	47.3	59.6	35.7	61	70.8	76.5	55.4	77.6		101.4
1.12	43.4492	168.488	56.9356	102.484	84.9717	63.7278	78.2492		56.2437	96.2722	61.8616	0	95.4006	75.7053					1.12	75.5324	141.46	85.7991	95.355	3.6682	80.1551	69.1248		5.79764	5.61081	5.433	20.3913	34.6298	29.9318					-1.30972	83.8	65.8	54.4	41.6	59.6	72.9	69.5	56.9	79.2		106.9
1.13	46.903	165.978	57.8963	100.93	86.0092	65.8078	75.5281		57.4971	96.5292	61.8616	0.547698	94.9369	72.5469					1.13	75.2465	143.439	80.2084	94.7042	1.08113	78.747	65.0873		3.91704	5.08704	7.81544	18.614	39.3779	27.7225					-1.27677	82.1	73.1	53.7	43.9	55.5	73.7	54.8	56.4	79.8		107.1
1.14	49.8209	162.366	60.0239	101.617	85.0028	70.1191	72.684		58.4652	95.2083	62.0847	1.31386	94.1779	68.1782					1.14	73.6447	142.668	77.1568	93.8225	0.177812	79.6598	61.8373		2.80308	5.433	10.1452	15.2083	45.4257	25.9353					-1.24382	80.1	94.7	54.5	51.4	54.3	74.9	52.7	58.5	85.2		111.4
1.15	52.7197	158.852	62.0005	103.675	83.2447	75.3332	70.3351		58.3955	93.4502	62.2576	2.45461	91.7375	64.751					1.15	71.7161	142.119	78.8462	92.9697	0	81.3289	61.7487		2.36777	5.90853	11.3869	11.5433	50.4764	25.1847					-1.21087	77.6	103.6	52.4	54.7	54.3	74.8	53.9	57.5	88.9		110.1
1.16	54.7159	156.157	62.4831	106.965	81.1121	80.7659	69.5834		56.9377	91.6322	61.0447	3.57144	88.541	62.1933					1.16	69.9078	140.464	81.5191	92.8379	0	83.127	61.4317		2.47148	6.20386	11.3869	8.78622	53.9904	23.7681					-1.17792	74.6	123.7	52.5	59.9	54.5	75	58.4	65.2	98.7		113
1.17	55.0425	154.971	61.4675	109.794	79.6687	84.4383	69.706		56.169	91.3248	58.6861	4.04697	85.7022	61.8448					1.17	67.6426	140.226	82.16	92.6554	0	82.5594	60.0094		2.53487	6.02605	10.1452	7.49629	54.8766	22.445					-1.14498	73.1	132.1	50.4	61.6	51.4	73.1	62.9	67.7	106		111.1
1.18	54.2043	154.896	58.3355	112.021	78.1916	85.7761	69.1387		56.0347	91.9878	54.8576	4.11914	84.1433	63.0962					1.18	66.0982	140.617	79.0401	92.9746	0	80.527	58.1506		2.14286	5.36083	7.99325	8.24323	53.3394	21.3137					-1.11203	72	148.6	50.9	62.5	54.1	74.8	65.3	86.2	107.7		111.9
1.19	53.8201	155.136	55.0547	111.555	77.0408	85.3727	67.5392		55.3932	93.2724	50.9956	4.31617	84.2969	65.2069					1.19	64.7725	140.66	75.3729	93.5438	0	75.9278	57.2885		1.47277	4.11914	5.433	10.5754	50.6879	20.109					-1.07908	74.3	154.7	50.2	61	56.2	70.7	67.2	93.1	107.2		109
1.2	53.95	154.877	53.1021	109.996	75.9745	84.244	64.7867		54.0723	95.756	47.823	6.17773	84.5754	67.6714					1.2	63.084	140.891	71.5292	93.5269	0	70.5656	57.2477		0.788315	2.63242	3.18012	13.4263	46.1728	17.9301					-1.04613	80.1	168.4	48.9	59.5	58.4	77.5	67.5	106.1	103.5		111.8
1.21	55.4439	154.548	51.2551	107.631	72.9839	82.4307	62.2172		52.1316	97.8431	45.695	9.20147	83.6771	67.5462					1.21	61.2129	140.809	69.014	91.3677	0	67.1855	56.4594		0.657238	1.31386	1.49167	15.8206	39.6301	15.28					-1.01318	83.7	172.4	46.7	55.6	59	79.3	69.3	111.3	101.3		108.7
1.22	56.5678	152.386	48.4614	105.618	68.3247	79.457	59.7215		50.5153	98.9046	45.3323	13.8008	81.8013	65.4784					1.22	59.2794	141.532	65.3679	86.7969	0	64.5553	52.6308		0.895002	1.0954	0.547698	17.4129	33.0468	13.4067					-0.980231	90.8	182.5	42.1	54.3	64.5	85.8	68.6	118.7	96.7		113.5
1.23	57.259	149.754	44.3423	103.137	62.4093	75.3139	57.4179		50.3016	98.0782	45.6754	17.9367	80.7447	61.8013					1.23	57.3676	141.664	58.8935	81.3139	0.547698	63.8106	45.9083		1.47277	1.49167	0.725509	17.6461	28.3227	13.326					-0.947282	92.2	183.3	37.7	49.7	65.9	88	69.9	120.4	94.9		109.6
1.24	57.1513	146.692	39.3348	100.202	58.3865	70.0277	55.2683		51.1494	96.1594	47.0301	21.4385	80.1731	58.3958					1.24	55.0955	140.192	50.2188	76.9309	1.31386	63.5884	37.0748		2.14286	3.00231	1.31386	16.2315	26.1131	14.5696					-0.914333	99	191.2	27.9	51.9	82.5	91.3	68.1	128.4	94.6		117
1.25	54.1803	144.244	34.0461	97.4854	57.5361	63.5764	51.9756		50.8392	92.4584	46.2806	23.1366	80.0047	54.0675					1.25	52.8379	136.167	40.7184	74.0511	2.45461	63.8706	29.0072		2.7568	4.8853	3.00231	13.7408	26.5381	15.4541					-0.881384	99.2	188.7	36.3	49.5	86.4	91.2	67.8	129	87.6		117
1.26	48.4014	141.098	29.7588	96.0323	60.065	57.2716	47.1671		50.6976	88.2672	43.1533	23.8931	79.9808	50.4119					1.26	51.6107	132.406	35.4336	73.1525	3.57144	63.5071	24.6986		2.93118	6.50158	4.8853	12.2038	28.8316	15.1255					-0.848435	105.5	193	51.5	53.1	104.1	90.3	65.7	138.8	94		125.4
1.27	43.0984	137.437	27.4724	95.4464	62.69	51.6971	42.2936		49.1054	84.7846	38.8711	23.5475	79.157	46.353					1.27	51.4832	130.1	33.8806	73.2292	4.04697	63.7503	23.4182		3.27415	7.69058	7.04928	11.5193	32.3045	12.9192					-0.815486	104.9	194.3	57.4	53	112.6	86	64.2	139	90		126.6
1.28	39.0926	132.576	26.634	94.0193	63.3262	46.8118	37.651		47.2463	82.3371	34.6465	21.6163	77.3122	42.9087					1.28	51.6822	128.541	34.0783	72.3909	4.11914	62.7778	23.9271		4.37673	7.81544	8.45674	10.9763	35.6838	10.1858					-0.782537	111.9	195	66.3	57.1	130.2	83	60.6	150.5	102.5		132.9
1.29	36.3879	127.561	25.834	91.6822	61.472	43.4301	32.3263		45.8005	80.1586	31.2216	19.1546	76.3276	39.623					1.29	51.9754	127.503	32.2693	70.323	3.76847	60.2375	24.7122		6.13482	7.33991	8.9562	9.7753	38.5083	7.53282					-0.749588	111.3	187.2	70.5	58.6	137.2	74.8	55.6	149.5	109.4		132.9
1.3	35.2901	124.547	25.2599	87.6184	59.0752	41.141	27.4364		44.8973	77.5501	29.7132	16.7984	76.8348	37.8264					1.3	49.014	124.616	27.921	67.5369	5.41157	57.3827	24.2654		8.12626	6.57375	9.00444	7.81544	41.6837	7.06308					-0.716639	119.6	190.5	77.6	64.9	149.2	74.6	44.8	164.5	126.2		139.4
1.31	35.0378	122.2	23.6724	82.8656	56.5824	40	23.4902		44.0952	74.1924	29.1103	15.4656	76.647	36.5585					1.31	44.4576	120.476	21.1301	65.63	9.15611	54.3414	22.0798		9.65944	5.53864	8.36314	5.98069	44.9045	7.98098					-0.68369	128.1	183.8	80.8	84.5	160.3	70.4	41.2	167.8	131.8		137.6
1.32	35.4607	120.356	21.1408	77.9924	53.9787	39.2146	23.2907		44.1024	70.8899	30.4936	14.6392	77.216	34.5909					1.32	41.1075	115.477	15.7479	64.8446	15.8594	51.8646	18.864		10.259	4.11914	8.06542	4.49398	49.5761	10.0386					-0.650741	131.6	187.6	86.9	91.1	164.1	76.6	30.4	183	147.7		143.8
1.33	35.9577	117.977	18.9361	74.1156	51.267	37.1033	26.1393		43.2425	67.6955	32.0331	14.1971	76.1761	33.2461					1.33	39.962	112.466	14.2676	63.8549	24.232	50.0961	15.2878		9.30361	2.63242	7.88761	3.94628	52.7222	11.6093					-0.617792	136.7	179.6	88.9	108.7	163.5	78.5	43.8	186.5	152.6		140.2
1.34	36.0993	115.809	17.0772	73.28	48.3631	33.366	28.1804		42.4736	63.6771	33.0032	13.5991	73.2363	31.0915					1.34	40.7785	111.765	15.6038	62.2576	32.8254	48.0215	12.9293		7.78479	1.31386	7.99325	4.11914	53.3992	12.0315					-0.584843	139.1	181	88.7	116.1	165.8	85.2	48.8	197.5	163.7		148.6
1.35	35.8759	112.809	16.5007	73.2895	46.7062	29.2062	26.9912		41.2754	59.2146	32.3788	12.1124	68.2359	29.0694					1.35	41.5417	112.314	18.6116	60.5477	38.9211	45.7518	12.5594		6.3092	1.0954	7.69058	4.22478	50.5173	10.9364					-0.551895	136	170.8	89	131.8	161.2	88.3	62.8	198.7	165.5		147.4
1.36	34.5478	108.176	16.7239	72.3356	45.2601	25.4933	22.3222		37.9488	53.6041	30.1572	10.52	61.8589	26.276					1.36	41.0853	113.525	20.4667	58.5086	42.7521	42.8366	13.4263		5.45319	1.49167	6.67939	3.57144	44.1718	8.97649					-0.518946	139.8	172.1	84.7	139.4	161.2	90.9	68.8	202.6	170.4		156.1
1.37	31.017	102.923	16.9255	70.8104	45.087	23.1348	15.8762		33.6159	48.2625	27.5852	9.20147	55.7513	23.5235					1.37	40.3243	113.349	19.4689	57.0938	42.6898	39.7022	14.9177		5.15634	2.45461	4.8853	3.00231	36.7914	6.86405					-0.485997	136	162.1	78.5	151.2	153.3	90.3	79.9	198.7	167.5		155.6
1.38	26.0261	98.66	16.9521	67.9164	45.236	21.984	10.8039		30.4986	45.1138	26.2017	9.08865	50.7172	21.0112					1.38	37.7688	112.112	15.2178	56.4093	41.3568	36.2555	15.1361		4.79595	3.57144	3.00231	2.62772	30.6764	4.88681					-0.453048	137.6	161.7	79.4	161.6	152.4	88.9	85	194.4	169.6		164.2
1.39	21.8209	96.1911	15.511	64.6668	45.248	21.9069	7.65513		28.8872	45.102	26.0071	9.18225	45.6975	19.2988					1.39	35.7991	108.771	9.60134	55.0186	39.1307	33.9831	13.8415		4.73257	4.04697	1.49167	3.00231	27.1628	3.25124					-0.420099	131.8	169.1	85.1	165.2	141.6	84.1	95.7	181.5	163.5		164
1.4	18.641	95.3647	14.1107	61.0208	44.4098	21.3953	9.68708		30.0831	45.8293	26.0861	9.13401	42.8752	16.8009					1.4	35.7106	105.563	4.76312	53.3253	36.6135	30.8606	12.5544		4.73257	3.57144	0.547698	3.74925	25.3923	1.80139					-0.38715	132.3	168.5	88.7	165.2	141.8	80	99.7	173.6	164.2		171.9
1.41	17.4686	94.9633	13.3206	58.3958	42.697	18.5948	14.9854		31.6632	47.1715	24.424	8.45674	42.1571	14.4853					1.41	35.3213	102.188	2.73136	50.1908	34.8652	28.0982	11.1687		4.79595	2.45461	0.177812	4.59467	25.4427	1.22362					-0.354201	123.5	163.2	102.5	160.8	131.1	71.3	109.8	156.4	154.6		171.5
1.42	18.3884	94.1922	13.3134	56.299	41.1168	13.5438	21.8587		32.2777	46.4991	22.0583	7.04928	44.5732	12.5808					1.42	34.5597	98.9482	2.50422	47.597	34.1949	25.3393	11.6154		4.61435	1.31386	0	4.8853	26.0213	1.11693					-0.321252	121.6	161	108.6	158	131.3	65.3	112.3	146.2	156.3		176
1.43	19.6133	91.9154	12.7537	54.9466	39.467	8.63234	28.5501		31.065	43.0308	19.8946	5.06311	47.8445	11.5986					1.43	33.2531	96.4215	3.68192	44.8207	35.5784	22.1629	12.9507		4.00764	0.547698	0	4.90922	27.0493	1.90807					-0.288303	125.9	150.7	121.1	155	136.3	51	123.8	122.5	152.1		173.7
1.44	19.803	86.8979	11.5886	53.5198	37.0026	5.21478	31.3432		27.7026	38.4606	19.6279	3.55001	51.298	11.7693					1.44	31.9902	94.5862	5.35716	42.1689	37.1945	18.4913	14.4948		2.93118	0.177812	0	4.8853	28.4161	3.2598					-0.255354	122.1	146.8	127.1	149.1	135.7	46.5	125.7	116.4	151.6		172.3
1.45	18.453	80.1175	9.7706	52.7393	34.7759	3.90563	29.4411		24.0137	33.2726	21.9145	2.80553	53.4549	12.624					1.45	30.4144	93.9547	6.07046	39.2674	37.6772	15.5069	14.8335		2.13	0	0.547698	4.59467	29.1293	4.68927					-0.222405	127.2	136.8	137.6	145.2	128.6	36.5	142.9	103.5	145.6		163.4
1.46	17.0169	73.3856	7.59698	51.9878	33.9739	3.92706	24.0828		21.607	29.3793	24.1526	3.00231	54.7108	14.6798					1.46	29.2565	92.4631	5.35716	37.2787	35.1312	14.3241	13.7287		1.68332	0	1.86156	3.74925	30.3422	5.75849					-0.189456	126.8	134.2	140.2	137.1	127.3	35.8	147.6	102	145.4		157.8
1.47	16.0084	67.5327	5.24092	51.68	33.6594	4.04697	17.4735		21.1218	27.6093	24.7336	3.74925	54.6367	16.8799					1.47	28.5121	91.7211	3.68192	35.2447	32.091	14.6451	11.0845		2.13	0	3.76847	3.00231	31.459	6.37243					-0.156507	127.4	125.5	149.7	133.7	119.9	32.6	167.9	97.5	143.3		143.4
1.48	14.9226	64.7225	3.00231	51.8553	32.9554	3.57144	11.1952		21.1769	25.4475	22.6728	4.04697	52.7847	16.9063					1.48	26.9125	90.0804	1.97079	32.684	29.6438	14.6541	8.45923		3.36648	0	6.02605	2.62772	31.4925	6.14768					-0.123558	128	123.7	151.5	127	118.6	31.8	174.6	106.9	142.2		135.9
1.49	14.6392	65.7072	1.49167	51.9946	31.8792	2.45461	6.34598		21.7295	23.4897	18.2394	3.57144	50.1262	15.0544					1.49	25.337	89.7056	0.821547	29.8931	30.1479	12.5913	6.55478		4.68927	0	7.61841	3.00231	30.4959	5.41702					-0.0906096	122.6	114.2	157.7	123.4	110.9	29.5	190.8	110.8	138.9		119.8
1.5	15.11	68.5816	0.547698	49.857	31.7114	1.86156	2.80553		23.2668	22.7046	13.1021	2.45461	47.6884	12.4222					1.5	24.0783	88.9613	1.08826	29.0623	32.9315	9.17489	5.69007		5.75849	0	7.61841	3.74925	28.541	4.51063					-0.0576606	130.3	114.5	157.4	131.3	109.4	31	195.9	129	135.9		111.6
1.51	15.8809	72.0929	0.177812	46.05	31.5193	1.86156	2.19079		26.73	22.438	8.61807	1.31386	46.2041	10.2247					1.51	25.8871	86.3166	1.97079	28.8679	35.6717	5.39521	5.24092		6.04381	0	6.02605	4.04697	26.3962	3.54512					-0.0247117	127.5	116.8	166.6	136.3	101.1	31.1	208.5	137.7	131.1		94.1
1.52	16.8968	72.4123	0.547698	42.6999	31.8386	2.63242	2.98334		32.0521	22.8774	5.80784	1.0954	45.2599	8.5939					1.52	28.9399	81.7028	4.50347	30.3255	35.7053	3.23383	5.45692		5.68798	0	3.76847	3.57144	25.5291	2.57817					0.00823723	137.4	116.2	165.8	135.7	99.5	50.3	210.9	148.6	127.7		85.4
1.53	17.4732	67.9015	1.31386	40.0795	32.2252	3.57144	6.55232		36.0438	22.8556	4.84465	1.49167	44.2056	6.85721					1.53	31.1466	77.3701	7.32795	32.146	33.2121	2.54921	6.19916		4.73257	0	1.86156	2.45461	26.2642	1.57945					0.0411862	136.2	114.4	174.5	128.6	95.2	57.2	212	152.1	124.6		63.3
1.54	17.3676	61.7003	3.00231	39.6616	33.5055	4.04697	11.6322		35.6931	21.633	4.40259	2.45461	40.497	4.8853					1.54	31.4202	73.9503	9.75237	33.8486	29.4199	3.29053	7.59698		3.84054	0	0.725509	1.31386	28.1208	1.11693					0.0741351	135.3	107.6	174.5	127.3	93	60.6	221.8	158.8	120		60.2
1.55	17.0938	54.2527	4.8853	40.1778	33.5198	3.57144	16.7716		31.5958	18.859	3.57144	4.11914	35.7799	3.00231					1.55	29.6046	72.5377	10.7143	34.2212	25.6901	4.4643	8.63455		3.58842	0	0.177812	0.547698	29.9723	1.11693					0.107084	147	108.5	182.4	119.9	99.1	77.9	220.5	157.4	125.5		49.2
1.56	16.647	47.9072	6.50158	41.2417	32.1817	2.45461	20.3118		27.8254	14.9226	2.45461	5.36083	31.2408	1.49167					1.56	25.5147	72.3888	9.75237	32.6118	22.198	5.05871	8.9562		3.98042	0	0.547698	0.177812	31.7014	1.57945					0.140033	161.1	106.6	181.6	118.6	99.7	85.4	227.4	161.3	124.6		69.2
1.57	16.6014	43.6801	7.14288	41.0565	30.1213	1.31386	21.1693		26.3508	11.6107	1.86156	6.02605	27.5972	0.547698					1.57	20.6438	72.2323	7.32795	30.2583	18.5133	4.4643	8.45674		4.51063	0	1.31386	0	32.3259	2.14286					0.172982	167.3	108.3	186.8	110.9	105	94.8	223.3	155.7	123.5		77
1.58	15.8616	41.4437	6.50158	39.9325	26.3841	0.547698	19.2506		27.1672	10.6717	1.86156	6.02605	26.2354	0.177812					1.58	17.2718	71.9875	4.50347	28.8291	15.4053	3.06827	7.04928		5.0884	0	2.45461	0	32.1724	2.42818					0.205931	176.1	112.6	183.7	109.4	106.7	99.1	226	156.3	118.7		99
1.59	14.567	42.1066	4.8853	36.796	21.787	0.177812	16.3468		27.4071	12.5594	2.63242	5.36083	25.1688	0					1.59	15.6577	70.4479	2.23751	29.4203	12.6601	1.64232	5.06311		5.35936	0	3.57144	0	29.9484	2.14286					0.23888	180.6	125.8	187.1	101.1	103.3	101.4	222.6	146.5	118.7		108.3
1.6	13.3206	43.0887	3.00231	33.2317	18.7369	0	14.0917		25.7761	15.6838	3.57144	4.11914	24.5947	0					1.6	15.2733	68.1061	0.821547	29.48	10.3833	0.684622	3.55001		4.89967	0	4.04697	0	27.0132	1.47277					0.271829	185.3	139.1	182	99.5	115.2	101.1	223.2	147.4	114.3		129.8
1.61	12.8571	42.5817	1.49167	29.8477	16.8804	0	13.03		23.1151	17.8692	5.14237	2.63242	23.6436	0.547698					1.61	16.1909	66.3553	0.266717	30.5247	8.06542	0.222264	2.80553		3.72232	0	3.57144	0	24.9575	0.788315					0.304778	181.4	144.2	182.4	95.2	117.7	99.7	224.7	138.6	115.2		138.5
1.62	14.0461	40.6603	0.547698	28.8894	16.3276	0	12.271		20.7447	17.7636	6.19916	1.31386	22.7573	1.31386					1.62	16.6423	62.9326	0	30.9066	6.40089	0	3.55001		2.26108	0	2.45461	0	22.7934	0.328619					0.337727	179.6	148.7	175.5	93	119.8	97.3	216.6	142.6	112.3		157.3
1.63	15.8809	37.3004	0.177812	29.5332	17.2524	0	10.2508		20.1325	15.1554	7.36384	0.547698	22.8727	2.45461					1.63	18.2538	60.7038	0	31.2933	5.433	0	5.61081		1.44555	0	1.31386	0	19.6109	0.106687					0.370675	175.7	149.5	174	99.1	132.4	102.5	217	137.1	113.1		164.6
1.64	17.5907	33.3206	0	31.3702	18.4917	0	7.33991		20.7255	11.6561	9.00444	0.177812	23.6557	3.57144					1.64	21.189	57.6392	0	30.9643	4.77248	0	7.81544		1.22362	0	0.547698	0	16.3276	0					0.403624	173.5	149.9	163.8	99.7	135.6	106.7	206.6	145.7	111.7		167.3
1.65	17.7636	31.5748	0	32.9722	19.3467	0	4.86387		21.537	8.61312	9.9555	0.547698	25.0631	4.59467					1.65	24.405	56.3589	0	30.1572	3.74925	0	9.59749		1.90807	0	0.177812	0	14.8918	0					0.436573	169.4	150.7	158.3	105	151.2	121.1	209.1	142.4	110.9		174.6
1.66	15.6117	30.4242	0	33.3731	20.3193	0	3.90093		21.5321	6.26415	10.8707	1.31386	26.3959	4.8853					1.66	26.6673	55.5472	0	28.6298	3.55001	0	11.1684		2.93118	0	0	0	15.9269	0					0.469522	153.9	154.5	145.4	106.7	164.4	127.7	199.3	155.8	108		175.7
1.67	12.0067	30.1691	0	32.7537	21.04	0	4.49398		19.7308	4.29695	11.1084	2.45461	28.541	4.90922					1.67	27.4092	55.4292	0	27.1454	4.48928	0	11.56		3.90095	0	0	0	20.4517	0					0.502471	141.8	154.9	140.1	103.3	170.7	145.4	206.1	156.9	101.6		179.4
1.68	9.35785	30.3038	0	30.2701	21.1961	0	6.20386		15.6838	2.63242	12.1316	3.57144	30.1405	4.8853					1.68	26.5183	54.6849	0	26.5548	6.77078	0	11.483		4.28573	0	0.547698	0	25.93	0					0.53542	137.6	158	124.4	115.2	176.5	153.5	201.2	170.5	86.2		180.1
1.69	8.98326	28.7426	0	28.0654	19.9254	0	8.16611		11.0677	1.31386	13.6713	4.59467	32.1363	4.59467					1.69	24.0014	53.5534	0	26.8261	10.323	0	11.0892		3.90095	0	2.40926	0	29.626	0					0.568369	128.3	157.9	117.8	117.7	180.3	167.9	210.9	171.6	67		179.7
1.7	11.6154	25.5505	0	25.9807	18.1577	0	10.5754		8.76479	0.547698	14.6726	4.8853	33.342	3.74925					1.7	20.5334	51.9492	0	27.1478	12.9792	0	9.9555		2.93118	0	5.08233	0	30.5412	0					0.601318	128	149.3	101.2	134.1	183.8	172.4	208.1	184	60.6		178.9
1.71	15.3139	22.7285	0	25.1473	16.2268	0	12.4222		10.0787	0.177812	14.4828	4.90922	33.0032	2.45461					1.71	17.2861	50.6183	0	28.2622	13.6445	0	7.86839		1.80139	0	8.48066	0	28.4038	0					0.634267	121.4	153.3	95.3	139.1	180.5	183.5	186.5	185.3	35.8		176.6
1.72	17.6914	21.3694	0.547698	26.0529	13.9787	0	14.7037		15.014	0	13.0753	4.8853	30.3444	1.31386					1.72	16.6978	50.1673	0	29.1054	12.5998	0	5.08704		1.22362	0	11.1899	0	25.4522	0					0.667216	120.5	159.2	81.3	154.4	157.4	184.4	174.2	195.8	29.2		175.4
1.73	18.3113	22.1908	1.31386	28.1903	11.267	0	16.6228		21.1622	0.547698	10.4239	4.59467	25.7354	0.547698					1.73	18.2709	49.2807	0	30.0516	10.9909	0	2.62772		1.11693	0	11.6654	0	23.2523	0					0.700165	117.1	156.6	76.7	169.7	143.7	193.2	141.5	195.4	24.2		171.8
1.74	17.5646	24.4194	2.45461	31.459	8.91084	0	16.4379		25.3098	1.31386	7.12145	3.74925	20.3509	0.177812					1.74	19.9086	49.3239	0	30.0659	9.74917	0	1.64309		1.57945	0	9.59749	0	23.2404	0					0.733114	71.3	156.1	42.7	174.1	123.2	192.3	128.2	162.5	20.4		172.5
1.75	16.7384	26.5422	3.57144	33.6445	6.92467	0	13.8944		25.382	2.45461	4.12409	2.45461	15.3839	0					1.75	20.396	49.6167	0	29.9794	9.38398	0	1.66948		2.14286	0	6.22308	0	24.2922	0					0.766063	59.8	148.5	37.7	182.1	97	200.5	109.2	150.1	16.1		177.7
1.76	17.0938	27.7913	4.04697	33.7501	5.63473	0	12.1823		21.1814	3.57144	1.86156	1.31386	12.7372	0					1.76	19.8222	51.0317	0	30.6236	9.11008	0.684622	3.00231		2.42818	0	3.17542	0	26.2278	0					0.799012	46.4	146.2	24.9	182.5	68.6	197.4	92	120.9	12.6		171.5
1.77	18.0017	25.9347	3.57144	30.5365	5.06311	0	13.2947		15.4246	4.04697	0.725509	0.547698	12.6147	0					1.77	18.3308	50.2269	0	30.6449	8.16611	1.64232	5.433		2.8001	0	1.27321	0	28.4567	0					0.83196	33.6	136.1	19.4	186.7	49.4	204.8	87.8	100.4	10.4		180
1.78	17.2762	21.3592	2.45461	25.0149	4.59467	0	17.8385		10.4747	3.57144	0.177812	0.177812	14.1518	0					1.78	17.0938	47.0393	0	31.4037	6.20386	3.06827	7.81544		3.0494	0	0.355623	0	30.3254	0					0.864909	27.2	134.9	17.1	185.6	41.2	201.1	80.6	85.3	8.5		176.1
1.79	15.7799	15.7752	1.31386	19.4791	4.29695	0	24.8708		6.98966	2.45461	0	0	15.9984	0					1.79	16.4093	43.4658	0	33.2028	4.31617	4.4643	9.59749		3.73385	0	0	0.547698	30.5415	0					0.897858	29.2	125.4	18	157.4	37.7	207.1	70.1	74.8	7.3		170.4
1.8	13.7361	11.128	0.547698	14.8965	3.76847	0.547698	29.5299		4.47476	1.31386	0	0	17.4129	0					1.8	16.114	39.2173	0	33.9835	3.17542	5.05871	10.073		4.94296	0	0	1.31386	30.1691	0					0.930807	33.7	106	20.9	143.7	39.9	202.3	62.6	69	13.5		169.9
1.81	12.6793	7.65018	0.177812	13.8326	3.76847	1.31386	29.7435		2.63242	0.547698	0	0	18.1938	0					1.81	16.5007	34.9948	0	33.265	3.18012	4.4643	8.93227		5.75137	0	0	2.45461	28.5577	0					0.963756	39.2	95	22.8	123.3	44.1	206.8	51.3	63.6	13.5		140.5
1.82	12.713	6.36024	0	15.36	5.76223	2.45461	25.4181		2.40926	0.177812	0	0	18.0931	0					1.82	18.6047	31.3631	0	31.8792	3.74925	3.06827	7.12145		5.75849	0	1.0954	3.57144	25.7354	0					0.996705	40.9	85.1	24.2	97	53.5	200	41.9	68.7	16.4		122.3
1.83	12.218	6.37697	0.547698	18.4411	8.16636	3.57144	18.8063		3.17542	0	0	0	17.5093	0					1.83	21.9022	29.1896	0	29.9508	4.04697	1.64232	5.26014		5.0884	0	3.72311	4.04697	23.2331	0					1.02965	42.3	66	26.8	68.6	62.4	203.4	33.8	78.9	11		108.5
1.84	12.0067	7.04928	1.31386	21.9549	11.483	4.04697	12.6869		5.08704	0	0	0	18.2298	0					1.84	25.5384	29.2883	0	28.1976	4.11914	0.684622	4.31617		4.33343	0	7.53694	3.57144	20.298	0					1.0626	40.8	51.4	31.7	49.4	67	194.2	25.6	82.2	6		101.3
1.85	11.6561	8.41609	2.45461	23.9748	14.4828	3.57144	8.57742		7.14288	0	0	0	19.1377	0					1.85	27.0515	30.525	0	26.2088	3.76847	0.222264	4.29695		3.58842	0	12.0521	2.45461	18.4076	0					1.09555	42.1	41.3	41.2	41.2	64	190.1	25.4	88.4	7.5		92.6
1.86	12.3094	9.677	3.57144	23.6121	15.9094	2.45461	7.29951		8.09394	0	0	0	19.1425	0					1.86	25.2284	33.0153	0	24.3568	3.76847	0	4.77248		3.15891	0	15.7845	1.31386	18.7177	0					1.1285	35.2	34.6	37.8	37.7	61.2	180.9	27.9	79.9	10.8		93.2
1.87	13.1236	11.6561	4.59467	22.1759	15.3812	1.31386	8.983		7.14288	0	0	0	17.6629	0					1.87	21.2536	36.7743	0	23.353	4.11914	0	4.8853		2.93118	0	17.0984	0.547698	19.0658	0					1.16145	26.5	30.8	28.9	39.9	56	139.3	26.3	73.2	12.7		92.1
1.88	15.0019	14.4614	4.8853	20.2788	12.9025	0.547698	12.2902		4.90922	0	0	0	15.3524	0					1.88	16.9763	38.6957	0	23.0434	4.22478	0.684622	4.90922		2.7568	0	16.3683	0.177812	20.2689	0					1.1944	15.4	28.5	27.9	44.1	52.4	114.8	29.3	65.4	16.1		88.1
1.89	15.9698	16.9255	5.45692	19.0107	9.96763	0.177812	15.506		2.62772	0	0	0	13.8683	0					1.89	14.1064	38.0782	0	23.1754	3.57144	1.64232	5.433		2.57817	0	15.4246	0	21.0615	0					1.22735	10.8	28.1	25.8	53.5	53.9	102.4	22.7	59.3	11.4		94.2
1.9	16.8677	17.7636	6.19916	18.7633	8.21684	0	17.4129		1.0954	0	0	0	13.9333	0					1.9	13.1071	36.3683	0	24.083	2.45461	3.06827	5.90853		2.91832	0	15.11	0	21.5394	0					1.2603	3	26.9	25.6	62.4	56.8	86.5	9.9	56	6.5		94.8
1.91	17.639	16.8246	7.04928	20.197	7.20812	0	17.4129		0.903321	0	0	0	14.3702	0					1.91	15.014	34.9925	0	27.1214	1.31386	4.4643	7.84696		3.83771	0	15.0955	0	21.9095	0					1.29325	5.3	26.3	30.2	67	64.5	83.2	7.5	51.9	2.6		83.3
1.92	17.5525	14.0146	7.32069	22.2529	6.57375	0	15.506		1.86156	0	0	0	15.0544	0					1.92	18.1337	34.0461	0	29.9316	0.547698	5.05871	9.96763		5.74564	0	14.0001	0	21.0735	0					1.32619	5.7	23.5	31.2	64	59.7	78.1	7	43	0.9		72.4
1.93	16.1523	11.4376	6.50158	25.1471	6.20386	0	12.1124		3.76847	0	0	0	15.1361	0					1.93	21.4193	33.9233	0	31.9393	0.177812	4.4643	12.7247		7.60891	0	11.3869	0	20.6605	0					1.35914	5.7	17.4	30.8	61.2	52.4	85.3	6.2	32.8	8.4		64.2
1.94	13.9376	9.55709	4.8853	26.2206	5.36083	0	8.06542		6.02605	0	0	0	14.0746	0					1.94	22.279	33.2699	0	31.795	0	3.06827	14.8335		8.472	0	7.88761	0	20.3699	0					1.39209	5.1	16.7	27.5	56	51.1	90.9	5	17.6	13.4		56.1
1.95	12.8332	8.54095	3.00231	25.8	4.11914	0	4.49398		7.61841	0	0	0	11.6369	0					1.95	21.4385	31.9946	0	30.5678	0	1.64232	15.321		7.90136	0	4.49398	0	20.2835	0					1.42504	6.4	15.2	23.5	52.4	44.4	98	4.5	13.5	20.1		52.5
1.96	12.4369	7.86839	1.49167	24.2127	2.63242	0	3.13476		7.61841	0	0	0	9.9509	0					1.96	19.5198	28.2647	0	28.2143	0	0.684622	13.8897		6.16203	0	2.03937	0	19.6973	0					1.45799	4.4	14.2	18.6	53.9	42.7	105.9	3.7	13.4	27.6		55.9
1.97	12.7826	6.67939	0.547698	21.4988	1.31386	0	4.44862		6.02605	0	0	0	9.92227	0					1.97	17.7663	23.7924	0	24.4265	0	0.222264	11.68		4.04811	0	0.725509	1.0954	18.9888	0					1.49094	3.7	11.1	14.1	56.8	39.1	105.1	2.4	12.4	33.1		54.1
1.98	13.366	4.8853	0.177812	18.0138	0.547698	0.547698	7.71475		3.76847	0	0	0	12.091	0					1.98	17.2477	20.793	0	20.4684	0	0	11.2408		2.56531	0	0.177812	2.62772	18.2059	0					1.52389	2.6	8.6	13.1	64.5	34.7	110.6	0	10.4	36.3		58.5
1.99	14.6223	3.55001	0	15.7585	0.177812	1.31386	12.0521		1.86156	0	0	0	15.3861	0					1.99	16.7071	19.4912	0	18.4415	0	0.684622	12.4369		1.79	0	0	4.90922	18.117	0					1.55684	4.4	11.7	11.8	59.7	32.6	96.7	0	5.7	34.4		53.1
2	15.0908	3.35323	0	15.091	0	2.45461	15.2368		1.27321	0	0	0	18.4362	0					2	16.957	19.3324	0	17.7235	0	1.64232	14.3749		1.80139	0	0	7.14288	19.5848	0					1.58979	9.5	11.9	12.5	52.4	28.7	78.2	0	4.4	34.1		54
2.01	14.8816	4.86387	0.547698	16.0323	0	3.57144	16.3322		2.03937	0	0	0	20.3913	0					2.01	16.5414	20.3746	0	19.3299	0	3.06827	16.1712		2.24955	0	0	8.09394	21.6837	0					1.62273	21	12.3	12.4	50.3	26.1	71.6	0.2	3.8	29.4		48.4
2.02	15.2275	7.51772	1.86156	17.4708	0	4.04697	14.6798		3.76847	0	0	0	20.4152	0.547698					2.02	16.6709	20.6701	0	22.6085	0	5.14892	17.2954		2.42818	0	0	7.14288	25.6347	0					1.65568	28.4	7.5	10.4	43.8	23.2	59.6	0.2	5.2	26.9		41.2
2.03	15.9362	10.6207	3.76847	18.9839	0	3.57144	13.5416		6.02605	0	0	0	19.4523	1.31386					2.03	17.2427	19.6491	0	25.1109	0	6.70104	16.8199		2.14286	0	0.547698	4.90922	30.1405	0					1.68863	34.1	3.3	9	42.2	18.4	55.6	0	2.6	22.7		42.3
2.04	15.8616	12.5037	6.02605	19.2506	0	2.45461	14.0414		7.61841	0	0	0	17.3676	2.45461					2.04	16.8127	17.8407	0	27.0419	0	7.53256	15.2322		1.47277	0	1.31386	2.62772	34.317	0					1.72158	36	3.3	9	38.8	18.3	52.5	0	1	21.5		37.8
2.05	14.6845	13.0753	7.61841	18.7101	0	1.31386	15.768		7.61841	0	0	0.547698	15.8402	3.57144					2.05	15.2083	16.1332	0	27.2677	0	7.53256	12.8786		1.11693	0	2.45461	1.0954	37.2881	0					1.75453	38.7	3.2	7.2	34.1	19.3	44.5	0	0.8	17.5		44.1
2.06	13.2484	12.2252	7.61841	18.3837	0	0.547698	17.096		6.02605	0	0	1.31386	14.2646	4.04697					2.06	13.3445	15.9077	0	26.4969	0	6.70104	10.0277		1.11693	0	3.57144	0.355623	37.8885	0.328619					1.78748	37.1	2.4	7	32	22.2	31.7	0	1	16.3		49.8
2.07	11.3415	11.3655	6.02605	18.5878	0	0.177812	16.5746		3.76847	0	0	2.45461	13.4502	3.57144					2.07	12.4825	16.9209	0	24.7844	0	5.14892	7.47707		1.57945	0	4.04697	0	36.8199	0.788315					1.82043	42.1	2.3	6.1	28.1	24.2	32.6	0.2	1.6	11.9		54.8
2.08	9.38398	10.4961	3.76847	19.7023	0	0	14.3653		1.86156	0	0	4.11914	13.3014	2.45461					2.08	12.5544	19.4523	0	23.2858	0	3.29053	5.26014		2.47148	0	3.57144	0	33.9137	1.47277					1.85338	52.9	1.7	10.3	29.2	23.5	42.4	0.6	3.1	13.8		57
2.09	8.06542	10.2294	1.86156	21.1408	0	0	11.4376		0.725509	0	0	5.90853	13.1356	1.31386					2.09	14.1565	21.7652	0	21.1121	0	1.64232	4.31617		3.2165	0	3.00231	0	30.078	2.14286					1.88633	56.1	1.9	18	22	22.3	45.8	0.6	4.6	8		57.9
2.1	8.31778	9.94841	1.27321	22.3585	0	0	10.3018		0.177812	0	0	7.33991	12.9507	0.547698					2.1	15.6791	22.3632	0	19.4356	0	0.684622	4.29695		3.61563	0	3.17542	0	25.7837	2.42818					1.91928	59.6	2	24.7	17.9	21.8	47.9	0.2	10.3	5.1		56.7
2.11	9.92698	9.50389	1.49167	23.1752	0	0.547698	11.063		0.547698	0	0	8.48066	12.7968	0.725509					2.11	17.3915	20.7059	0	18.0138	0	0.222264	4.22478		3.94425	0	4.86387	0	21.3789	2.14286					1.95222	59.9	1.9	30.1	17.6	18.7	54.5	0.4	16.5	4.4		51.7
2.12	12.4269	9.18225	3.00231	22.8509	0	1.86156	13.431		1.86156	0	0	8.93227	13.9739	1.31386					2.12	20.6199	18.7054	0	16.7263	0	0	3.57144		4.00481	0	8.06542	0	17.9924	1.47277					1.98517	61	3.6	36.1	20.1	16.2	58.3	0	20.5	5.7		48.4
2.13	17.1491	8.91084	4.8853	22.2768	0	3.76847	14.9391		4.31617	0	0	8.16611	14.913	2.45461					2.13	23.6916	16.4046	0	15.9338	0	0	3.00231		3.94425	0	11.9346	0	16.6978	0.788315					2.01812	58.8	3.1	39.5	20.9	12.5	62.8	0.3	35.9	5.5		43.3
2.14	21.5877	8.83158	7.04928	21.6645	0	6.02605	14.12		7.88761	0	0	6.20386	15.8856	4.11914					2.14	26.6191	15.074	0	15.1147	0	0	3.17542		4.05094	0	14.9583	0	18.4679	0.328619					2.05107	62	4.2	48.9	21.5	9.6	70.6	0	46.7	6.2		38.3
2.15	24.9546	9.02836	8.45674	20.1056	0	7.61841	11.459		11.3869	0	0	3.76847	15.7966	5.36083					2.15	27.5389	14.9901	0	14.7401	0	0	4.31617		4.00481	0	16.0991	0	22.2122	0.106687					2.08402	63	20.9	54.7	24.2	6.3	68.5	0	56.2	7		45.6
2.16	26.5349	10.2055	8.9562	18.2106	0	7.61841	8.63234		13.6445	0	0	2.40926	15.4124	6.02605					2.16	25.0195	15.9001	0	15.5568	0	0	6.75156		3.94425	0	14.9583	0	27.2271	0					2.11697	78.6	31.4	63.2	23.5	3.4	67.7	0.6	65	5.7		55
2.17	25.9371	11.3415	8.45674	15.8809	0	6.02605	7.1217		13.6445	0	0	2.03937	14.6152	6.57375					2.17	19.6973	17.6629	0	17.9202	0	0	9.47997		3.72232	0	11.9346	0	32.0474	0					2.14992	91.8	49.5	71.9	22.3	2	64	0	72	3.7		62.2
2.18	22.2337	12.4269	7.04928	14.5216	0	3.76847	7.29926		11.3869	0	0	2.63242	13.4502	7.22239					2.18	13.8972	18.9646	0	21.6837	0	0	11.3869		3.54512	0	8.06542	0	36.666	0					2.18287	120.2	62.3	77.6	21.8	1.9	61	0.9	80.4	3.5		67.3
2.19	16.7478	13.366	5.06311	13.4984	0	1.86156	7.97403		7.88761	0	0	4.66684	13.4984	8.43531					2.19	10.8448	18.0424	0	26.0261	0	0	12.0521		3.2598	0	4.49398	0	39.2959	0					2.21582	135.1	72	78.1	18.7	2.8	51.5	0.6	85	4.1		66.5
2.2	12.007	14.6223	3.00231	13.628	0	0.725509	8.71381		4.49398	0	0	7.22239	13.7961	9.97233					2.2	11.5701	16.1498	0	29.5253	0	0	11.3869		3.05222	0	2.03937	0	39.9276	0					2.24876	150	79.9	82.6	16.2	2.2	49.2	0	86.5	2.1		66.6
2.21	8.86548	14.5431	1.49167	14.9851	0	0.177812	9.74917		2.03937	0	0	9.79452	15.2925	11.3869					2.21	15.1004	14.4616	0	30.4643	0	0	9.47997		3.2598	0	0.725509	0	37.0191	0					2.28171	162.5	84.7	77.7	12.5	2.2	44	0	83.3	1.3		64.2
2.22	7.285	15.2108	0.547698	16.3564	0	0	12.4008		0.725509	0	0	12.0521	17.4397	12.2852					2.22	19.6252	13.9932	0	29.3069	0	0	8.39465		3.54512	0	0.177812	0.547698	31.9585	0					2.31466	169.5	88.8	83.5	9.6	1.9	47.1	0.6	81.6	0.4		62.4
2.23	6.75156	16.1668	0.177812	17.1152	0	0	16.5414		0.177812	0	0	14.6223	20.1249	12.6601					2.23	22.7738	15.1676	0	26.1992	0	0	8.43556		3.72232	0	0	1.31386	25.9014	0					2.34761	179.2	92.6	85.4	6.3	2.2	49.5	0.4	86.5	2.1		54.9
2.24	7.22239	18.9624	0	18.2899	0	0	21.4193		0	0	0	16.2268	22.9181	13.5176					2.24	23.439	15.7895	0	23.1993	0	0	10.5393		3.61563	0	0	3.00231	20.0842	0					2.38056	180.2	92.8	94.3	3.4	1.4	59.9	0.6	82.8	0.2		42.5
2.25	8.43531	21.9359	0	18.9602	0	0.547698	23.8714		0	0	0	17.3362	25.1877	15.4246					2.25	22.0798	16.0537	0	21.5638	0	0	13.8944		3.2165	0	0	4.8853	15.5186	0					2.41351	192.4	93.8	102.2	2	1.4	64.7	1.7	86.1	0.2		33
2.26	10.52	24.5464	0	19.3706	0	1.31386	23.1484		0.547698	0	0	18.2513	25.93	19.2338					2.26	19.3348	15.7752	0	21.201	0	0	15.8902		2.47148	0	0	6.50158	11.7211	0.328619					2.44646	200.2	90.8	107	1.9	1.7	67.5	3.3	91.6	0.6		14.1
2.27	12.7007	25.5672	0	20.843	0	2.45461	20.1128		2.40926	0	0	18.6693	25.6298	22.1615					2.27	17.0484	16.0779	0	21.2946	0	0	14.7613		1.57945	0	0.547698	7.14288	10.1048	0.788315					2.47941	204.4	85.6	107.5	2.8	2.2	72.1	1.3	88.3	0.7		9.9
2.28	14.7399	25.0338	0	21.5155	0	3.57144	16.4478		5.63003	0	0	16.9785	25.8078	22.7785					2.28	15.7802	16.892	0	20.5931	0	0	11.483		0.788315	0	1.86156	6.50158	10.8446	1.47277					2.51236	199.6	75.6	111.2	2.2	1.9	77.2	1.2	82.6	0.4		11.6
2.29	15.1361	22.6299	0	20.9437	0	4.04697	14.2239		10.3422	0	0	14.1154	26.2184	21.0565					2.29	15.8809	17.4779	0	19.4523	0	0	7.71005		0.328619	0	3.76847	4.8853	15.4442	2.14286					2.5453	196.5	71	106.3	2.2	2.4	82.2	1.5	73.1	1.4		13.2
2.3	13.8415	18.7654	1.0954	18.4338	0	3.57144	12.8379		15.506	0	0	11.2815	28.44	18.0401					2.3	17.1299	16.8007	0	18.463	0	0	5.95926		0.435306	0	6.02605	3.00231	22.5221	3.08542					2.57825	179	64.4	107.1	1.9	2.4	87.8	1.5	66	0.3		19.6
2.31	12.0067	14.0725	2.62772	15.0378	0	2.45461	12.2902		19.0053	0	0	10.0062	29.6792	15.36					2.31	18.1987	14.3892	0	18.4679	0	0	6.51413		0.788315	0	7.61841	1.49167	31.4108	3.71949					2.6112	153.9	68.3	102.5	2.2	2.1	85.2	0.2	61.7	0.8		24.6
2.32	9.85481	11.4162	4.90922	11.9614	0	1.86156	12.5544		20.2182	0	0	10.0856	28.687	14.7955					2.32	18.4483	11.8339	0	19.7215	0	0	7.99325		1.80139	0	7.61841	0.547698	40.5642	4.4183					2.64415	140.4	70.2	99	1.4	2.2	84.1	0	65.2	17.2		28.4
2.33	8.61312	11.0441	7.14288	10.3065	0	1.86156	14.171		18.7268	0	0	10.4479	25.9012	15.6841					2.33	18.8229	10.8446	0	21.9069	0.547698	0	9.59749		2.93118	0	6.02605	0.177812	47.7383	5.07404					2.6771	118.5	76.7	95.3	1.4	2.3	79.4	0	72	28.2		32.5
2.34	8.61312	12.684	8.09394	11.2408	0	2.63242	17.0891		15.7031	0	0	11.459	23.0818	17.7422					2.34	19.1377	11.8942	0	23.3022	1.31386	0	10.073		4.22957	0	3.76847	0	51.5451	5.18498					2.71005	110.2	81.1	93	1.7	2.2	78.4	0.5	78	36		35.6
2.35	9.30711	15.1891	7.14288	14.8915	0	3.57144	20.5931		13.28	0.547698	0	11.9346	21.2085	19.4331					2.35	18.3716	14.0915	0	22.5361	2.45461	0	9.47997		5.07404	0	2.40926	0	52.2895	4.39241					2.743	91	81.8	84.6	2.2	1.2	69.1	0	80.3	47.9		38.7
2.36	10.1452	17.0048	4.90922	19.6301	0	4.04697	22.7545		12.4419	1.86156	0	11.5647	22.5101	20.2977					2.36	17.2716	16.8246	0	19.4523	3.57144	0	7.88761		5.37372	0	2.58707	0	49.4292	2.94553					2.77595	77.3	79.7	77.1	1.9	1.8	70.5	0	78	56.3		39.1
2.37	10.7985	17.6582	2.62772	23.9867	0	4.11914	21.8106		13.6954	4.31617	0	10.1452	25.1448	20.6605					2.37	16.7384	18.4122	0	17.6153	4.04697	0	6.40089		5.07404	0	3.94628	0	42.5361	1.57663					2.8089	51.9	74.7	70.3	2.4	2	74	0	76.9	58.8		45.6
2.38	11.3415	17.7061	1.64309	26.8929	0	4.31617	18.6861		17.0938	7.33991	0	7.99325	28.2454	20.7901					2.38	17.5646	17.9606	0	18.7324	3.57144	0	5.98069		4.88681	0	6.02605	0	32.5855	0.657238					2.84185	41.8	65.9	66.3	2.4	2.8	86.7	0.6	68.1	59.7		48.3
2.39	11.6561	19.4069	1.66948	27.9883	0	5.08233	15.3792		21.0447	10.073	0	5.433	30.0659	20.5691					2.39	19.2146	15.9984	0	23.3772	2.45461	0	7.18174		4.94312	0	7.61841	0	21.6887	0.213374					2.87479	28.8	61.4	62.3	2.1	1.7	103.3	1.3	62.1	59.2		62.1
2.4	12.4269	21.3692	3.00231	26.7922	0	6.57375	14.4402		23.6721	11.1899	0	4.27552	30.3346	19.5123					2.4	19.3609	13.2484	0	29.0306	1.31386	0	8.83158		5.53524	0	7.61841	0	12.514	0					2.90774	33.5	53.6	60.2	2.2	2.4	112.3	2.3	50.4	53.8		84.6
2.41	14.6945	23.4033	4.8853	24.3615	0	7.79622	16.6785		23.6168	10.073	0.547698	5.76248	29.9435	17.1755					2.41	19.056	10.2055	0	33.0846	0.547698	0	10.9353		6.6535	0	6.02605	0	6.12281	0					2.94069	37.1	49.2	58.3	2.4	1.1	117.8	2.9	42.4	49.4		96.2
2.42	16.8802	24.2773	6.50158	22.2122	0	7.61841	20.4563		21.1814	7.33991	1.31386	11.0416	28.0533	14.1107					2.42	18.4029	6.92937	0	32.3473	0.177812	0	12.5037		7.32785	0	3.76847	0	3.49039	0.328619					2.97364	38.9	44.4	54.2	2.7	0.8	117.6	3.6	42	43.4		106.1
2.43	18.453	23.797	7.69058	20.0603	0	6.02605	23.3022		17.3676	4.31617	3.55001	18.6261	25.2409	11.8339					2.43	18.5325	5.58938	0	27.7791	0	0	12.2131		7.14922	0	1.86156	0	4.99632	0.788315					3.00659	42.1	40.4	51.3	1.5	1.8	116.1	2.2	47.1	37.6		113.5
2.44	20.4874	20.9198	8.36314	18.5855	0	3.76847	24.5344		12.8379	2.03937	6.74686	26.1721	21.9983	11.8486					2.44	20.9705	6.35083	0	22.1522	0	0	10.323		6.20533	0	0.725509	0	11.2194	1.47277					3.03954	43.9	29.1	48.9	1.9	1.8	116.4	0.4	59.4	32.4		115.3
2.45	22.0632	16.4333	8.65377	18.9553	0	1.86156	23.8091		8.24323	1.27321	10.2701	31.0935	22.0179	13.011					2.45	23.0119	10.4986	0	16.8587	0	0	7.53694		5.31048	0	0.177812	0	21.9529	2.14286					3.07249	43.7	21	45.7	1.8	2.3	111.7	0.3	62.9	19.9		118.6
2.46	22.8053	13.1024	9.02836	21.744	0	1.27321	22.2768		5.04168	1.49167	13.1689	30.9399	23.6992	16.5247					2.46	23.6168	16.5222	0	13.8134	0	0	5.63003		5.06118	0	0	0	36.0729	2.42818					3.10544	36	8.4	38.5	2.2	2.4	113.6	0.3	67.4	12.5		117.3
2.47	22.7499	12.3555	9.65778	25.433	0	1.49167	20.5285		5.54402	2.45461	14.12	27.4767	26.8811	21.4267					2.47	22.1973	21.9354	0	12.0117	0	0	4.84465		5.11304	0	0.547698	0.547698	49.1911	2.14286					3.13839	26.3	4.5	33.3	2	1.7	109.4	0.6	68.1	10.5		122.5
2.48	22.3777	15.7395	9.47997	28.7038	0	2.45461	18.7464		8.98326	3.57144	12.5037	23.8599	29.1434	26.2516					2.48	19.2626	26.0019	0	13.9525	0	0	4.40259		4.67773	0	1.86156	1.31386	59.4203	1.47277					3.17133	13.6	4	31.6	1.3	1.6	96	0	70.6	9.4		123.1
2.49	21.4867	20.5691	8.65848	31.012	0	3.57144	17.2669		15.977	4.04697	9.02836	21.9218	29.5324	29.7511					2.49	16.0805	26.5422	0	17.0652	0	0	3.57144		3.61563	0	3.76847	2.45461	63.5564	1.11693					3.20428	3.7	3.7	28.7	0.8	1.1	83.4	0.9	77.7	7.7		121.2
2.5	19.6348	24.3708	7.33991	31.4422	0	4.04697	17.8385		23.9628	3.57144	5.26014	21.8017	27.119	29.4532					2.5	14.075	24.9499	0	21.818	0	0	2.45461		2.26108	0	6.02605	3.57144	62.4421	1.11693					3.23723	3.6	2.2	32.9	0.9	1	73.7	0.5	81.1	5.5		112.6
2.51	17.5454	25.4542	5.90853	29.9723	0.547698	3.57144	19.6254		30.6492	2.45461	2.95695	22.2625	24.6693	26.0667					2.51	14.4616	22.1519	0	25.3702	0	0	1.86156		1.11693	0	8.16611	4.04697	57.228	1.57945					3.27018	2.3	3	33	0.9	1.3	64.8	0.3	77.6	5.5		108.5
2.52	15.6577	24.0662	4.29695	28.7499	1.31386	2.45461	21.4193		33.0126	1.31386	2.21718	23.043	22.9186	21.5828					2.52	17.1491	18.8521	0	27.1017	0	0	2.40926		1.09254	0	9.47997	3.57144	49.6095	2.14286					3.30313	1.1	3.2	32.5	1.8	1.6	56.4	0.5	73.8	6		102.7
2.53	15.014	21.6237	3.18012	28.5362	2.45461	1.31386	21.143		31.2784	0.547698	2.63242	24.489	24.4915	17.4328					2.53	19.5387	15.1629	0	25.548	0	0	4.49398		2.01194	0	9.79452	3.00231	40.1347	2.42818					3.33608	4.5	1.7	30.7	2.3	2.5	50.6	0.4	67.1	5.6		96.8
2.54	15.4053	21.1915	2.62772	28.8916	4.11914	0.547698	18.4362		27.1382	0.177812	4.66684	26.0863	28.2001	14.0461					2.54	20.7659	13.131	0	22.5578	0	0	7.33991		4.06247	0	9.79452	2.62772	29.2712	2.14286					3.36903	11.7	2.4	26.2	2.4	3.5	41.7	0.2	62.3	5.7		94.9
2.55	16.7071	21.5734	3.00231	29.187	5.36083	0.177812	15.7299		23.214	0	6.67469	27.8876	31.5718	13.1118					2.55	21.136	13.3209	0	19.5008	0	0	10.073		6.54681	0	10.0277	3.00231	19.1142	1.47277					3.40198	34	2.5	22.8	1.7	2.7	39.5	0.2	56.3	4.7		88.2
2.56	16.8007	23.0623	4.29695	28.0339	6.02605	0	16.0833		21.5234	0.547698	8.48066	29.7945	34.555	13.5994					2.56	21.3331	16.58	0	17.3701	0	0	11.1899		8.472	0	9.65778	3.74925	11.2194	0.788315					3.43493	50.9	3.4	19.9	1.6	2.8	29.5	0.2	52.6	3.6		86.1
2.57	15.7078	24.5876	5.36083	25.8482	6.02605	0	20.2694		23.4685	1.31386	10.1452	31.9346	36.3153	15.4846					2.57	23.0745	20.9248	0	16.5079	0	0	11.1684		9.18539	0	9.20617	4.04697	6.88897	0.328619					3.46787	70	3.6	15.2	1.1	2.3	24.3	0	53.5	2.3		79.6
2.58	15.1822	26.1701	6.57375	22.9831	5.36083	0.547698	27.7145		28.8316	3.55001	11.2694	33.0514	37.586	17.8407					2.58	24.9909	23.9145	0	16.3108	0	0	9.96763		8.63352	0	9.20147	3.57144	6.66555	0.106687					3.50082	88.5	3	13.3	1	2.7	20.8	0.5	52.7	6.5		68.1
2.59	15.8547	27.8034	7.33991	19.5126	4.11914	1.31386	34.1222		34.4707	6.74686	11.459	32.7054	37.5451	19.75					2.59	25.7569	24.5558	0	16.5824	0	0	9.77309		7.45334	0	10.2247	2.45461	9.98727	0.328619					3.53377	103.4	1.6	11	1.3	2	20.6	0	58.7	11.4		62.7
2.6	18.0378	28.6463	7.81544	17.0484	2.63242	2.45461	35.3829		36.5768	10.2701	12.2085	31.459	34.8719	20.939					2.6	24.5152	23.103	0	17.113	0	0	11.0438		6.53395	0	12.1846	1.31386	15.9722	0.788315					3.56672	120.1	1.7	11.8	1.6	2.6	14.2	0.6	63.1	19		49.3
2.61	20.9437	27.7723	7.69058	16.8756	1.31386	3.57144	31.1296		35.1551	13.1689	12.8738	29.1293	30.5151	21.1408					2.61	20.694	20.1731	0	19.1738	0.547698	0	12.5879		5.90135	0	14.567	0.547698	24.2559	1.47277					3.59967	126.5	3.7	12.4	2.5	2.8	6.1	0	63.4	26.5		44.1
2.62	23.1847	25.2791	6.67939	19.0563	0.547698	4.04697	24.3354		31.1037	14.6677	13.623	27.847	25.2601	20.7662					2.62	16.8706	17.8385	0	22.5099	1.31386	0	13.3467		5.00635	0	16.2722	0.177812	33.3491	2.14286					3.63262	136.7	2.8	9.7	3.5	3.1	1.7	0.5	63	36		36.9
2.63	23.3936	23.6678	4.8853	22.8053	0.725509	3.57144	18.7324		26.9678	14.3653	14.6199	26.9247	21.4702	20.3699					2.63	14.9687	16.897	0	24.7939	2.45461	0	12.5276		3.72232	0	16.6468	0	40.492	2.7568					3.66557	132	3.8	7.3	2.7	2.6	14.5	0.4	59.4	41.9		31
2.64	22.7692	24.093	3.00231	25.387	1.31386	3.00231	16.2872		23.9992	12.7968	14.4901	27.9718	21.3	21.2732					2.64	15.115	17.2548	0	24.7575	3.57144	0	10.2461		2.26108	0	15.1361	0	44.5797	2.93118					3.69852	131.1	3	7	2.8	2.9	26.2	0	53.8	46.5		23.3
2.65	21.9022	25.7165	2.03937	25.0313	2.45461	2.62772	17.8604		21.1097	11.2862	13.9137	29.8428	23.1082	22.6277					2.65	17.4444	17.5262	0	22.8459	4.04697	0	7.12145		1.44555	0	11.9346	0.547698	45.3412	3.27415					3.73147	119.5	3.5	6.1	2.3	2.7	42.2	1.5	50.8	48.9		19.2
2.66	21.3739	27.1476	1.86156	22.0798	3.57144	3.00231	21.547		18.0739	10.0277	13.873	31.5165	27.7867	24.3615					2.66	19.9086	17.0216	0	20.2524	3.57144	0	4.12409		1.22362	0	8.06542	1.86156	44.239	3.71949					3.76442	111.2	2.9	3.9	2.7	1.9	52.6	4.9	45.5	47.2		15.1
2.67	20.1586	26.523	2.63242	18.2901	4.04697	3.74925	25.1277		14.8362	8.52173	13.5272	32.9265	32.5037	25.829					2.67	20.3192	15.9937	0	17.9924	2.45461	0	2.40926		1.57945	0	4.49398	3.76847	41.8423	4.22957					3.79736	103.3	3.7	4.8	2	1.9	54.8	21.3	48.1	46.3		12.8
2.68	18.3355	23.8692	3.57144	16.1047	3.57144	4.04697	27.8727		13.8925	6.75156	13.6952	32.9578	35.3617	26.187					2.68	19.1736	14.9369	0	17.4686	1.31386	0	2.03937		2.47148	0	2.03937	6.57375	37.9656	4.39241					3.83031	101.7	2.5	9	2.6	1.1	59.3	26.7	49.7	43.4		8.7
2.69	17.0891	21.7153	4.04697	16.8756	2.45461	3.57144	29.033		16.2776	5.08233	13.7216	31.5047	35.8686	24.3376					2.69	18.2901	15.0501	0	18.8592	0.547698	0	2.63242		3.54512	0	0.725509	9.47997	33.5438	3.90095					3.86326	96.4	3.5	11.7	2.8	1.7	55.3	34.6	56.5	40.4		6.5
2.7	16.9763	20.745	3.57144	19.6301	1.86156	3.00231	27.3039		20.2835	4.31617	13.724	29.5158	34.1442	21.4553					2.7	17.7377	15.8355	0	20.8262	0.177812	0	3.57144		4.40395	0	0.177812	11.3869	28.3439	2.93118					3.89621	86.9	12.7	14.8	3.1	2.2	57.6	41.7	61.2	33.9		7.3
2.71	17.7232	23.2715	2.45461	22.5361	1.86156	2.62772	22.7499		23.4198	4.29695	13.6713	27.3088	32.5497	18.8592					2.71	18.4123	17.5093	0	21.8877	0	0	5.14237		5.74564	0	0	12.0521	22.4957	1.80139					3.92916	76.6	17.3	15.6	2.6	2.6	57.1	47.9	63.6	27.1		6
2.72	18.6861	27.3207	2.95695	23.8499	3.18012	3.00231	17.5093		23.7175	4.22478	13.628	24.3523	32.7108	16.6617					2.72	19.9808	21.0351	0	21.7291	0	0	6.19916		7.59323	0	0	11.3869	16.1308	0.895002					3.96211	60.5	23.4	20.4	2.9	2.6	63.7	51.5	63.7	21.5		6.9
2.73	19.4523	29.9095	4.48928	23.5907	4.8853	3.74925	13.7508		21.4145	3.57144	13.5391	20.6702	34.7451	14.4471					2.73	20.7493	25.0463	0	21.136	0	0	7.36384		9.42183	0	0	9.47997	11.4426	0.328619					3.99506	49.3	27.9	23.9	2.6	3.1	66	58.5	65.7	12.4		9.2
2.74	19.8222	29.5733	7.54165	22.7645	6.50158	4.04697	12.2042		17.0891	2.45461	13.623	17.5093	38.4027	12.4269					2.74	21.2129	27.0707	0	20.5477	0	0	9.00444		11.2822	0	0	6.75156	9.88162	0.106687					4.02801	29.3	31.4	29.9	1.9	3	71.6	66.8	65.4	5.8		17.9
2.75	20	27.2463	10.7143	22.4546	7.14288	3.57144	12.7372		14.4449	1.31386	12.8593	15.4607	42.3632	11.8892					2.75	21.0807	27.2843	0	19.6301	0	0	9.9555		12.1915	0	0	3.94628	11.6757	0.657238					4.06096	17.9	33.1	32.2	2.3	2.4	69.7	68.5	63	2.7		24.5
2.76	20	24.2514	12.1409	22.1208	6.50158	2.45461	15.4246		15.3146	1.0954	10.6207	14.3896	43.3429	11.5193					2.76	21.6116	25.9492	0	18.1384	0	0	9.7753		11.7318	0	1.0954	2.40926	16.6785	1.90525					4.0939	8.8	33.4	40.2	1.6	2.5	63.9	67.2	61.9	2.6		28.5
2.77	19.4523	23.0984	10.7143	20.4563	4.8853	1.86156	19.2745		18.3958	1.49167	7.51772	13.1285	43.0021	11.2909					2.77	21.4675	23.8238	0	16.2315	0	0	9.57606		9.80943	0	3.17542	2.03937	24.6861	3.73385					4.12685	2.2	32.7	46.6	1.8	2.5	60.4	63.1	57.2	2.2		32.8
2.78	18.6861	23.7903	7.36384	17.8599	3.00231	1.86156	0		22.0052	3.00231	4.31617	12.4462	40.9393	12.0067					2.78	20.1104	21.5685	0	13.9739	0	0	9.30241		7.05704	0	7.31848	2.63242	34.9322	5.75849					4.1598	6	32.7	53.6	2.3	2.4	60	56.7	53	2.2		37.1
2.79	18.0931	24.2801	4.48928	15.9722	1.49167	2.63242	0		23.7175	4.8853	2.03937	12.7729	39.4501	13.1309					2.79	17.1105	20.9225	0	12.3816	0	0	9.57606		4.37673	0	13.3206	4.11914	45.1227	6.99923					4.19275	3.3	31.8	55.4	2.2	3.1	59	55.7	42.3	2.7		42.3
2.8	17.7424	25.1592	3.50465	15.8355	0.547698	4.11914	0		23.5546	6.50158	1.27321	13.4863	39.7744	14.0915					2.8	14.9155	21.8569	0	13.477	0	0	9.95311		2.34338	0	19.75	5.36083	53.512	6.71391					4.2257	3.1	32.7	54.1	1.7	3.4	58.9	52.1	35.1	3.9		43
2.81	18.4076	26.5329	4.8496	16.957	0.177812	5.36083	0		22.3036	7.69058	3.13476	13.407	40.5812	15.2322					2.81	13.8493	23.7732	0	16.6017	0	0	9.4078		1.00169	0	24.5558	6.02605	57.9049	5.0884					4.25865	3	34.6	55.9	3	2.9	58.4	52	27.2	5		45.1
2.82	20	30.5946	7.33991	18.864	0	6.02605	0		22.2003	7.81544	6.94389	13.3445	40.9198	16.1547					2.82	15.0933	24.9114	0	22.2361	0	0	7.69058		0.657238	0	26.1721	6.02605	56.9659	3.0494					4.2916	2.5	39.8	56.9	2.4	1.8	60.9	51.9	20.2	4.7		39.6
2.83	21.5924	34.346	10.073	21.6837	0	6.02605	0		24.429	7.33991	13.3445	15.3792	39.2792	16.6014					2.83	17.4661	24.6954	0	27.909	0	0	5.08704		0.895002	0	23.8906	5.36083	51.5044	1.44555					4.32455	3.4	45.6	55.5	2.5	2.9	60.6	49.8	16.8	4.9		35.9
2.84	22.2576	35.6617	11.1899	24.3568	0	5.90853	0		27.3086	7.12145	21.4867	19.4262	36.647	17.2716					2.84	20.1246	21.883	0	32.8254	0	0	3.17542		1.47277	0	18.5083	4.11914	44.3162	0.541993					4.3575	3.3	51.1	55.5	2.4	1.6	60.1	47.9	15.7	4.7		32.9
2.85	23.0023	33.0126	10.073	27.1668	0	5.433	0		28.0555	6.8525	28.6823	24.3423	33.6905	18.3308					2.85	21.686	17.8839	0	35.4218	0	0	2.40926		2.47148	0	12.0117	2.63242	37.3272	0.106687					4.39044	2.7	60.7	53.3	2.4	1.6	58.7	45.8	15.2	5.1		28.2
2.86	23.7638	27.8947	7.33991	29.8306	0.547698	5.63473	0		25.8482	6.57375	33.5842	27.4667	31.8989	20.3699					2.86	20.8908	16.4554	0	34.9101	0	0	2.81024		3.54512	0	6.90324	1.31386	31.4234	0					4.42339	8.4	65.9	53.3	2.9	1.6	59.5	41.5	16.3	3.3		25.2
2.87	24.9092	21.1892	4.31617	30.7217	1.31386	6.19916	0		22.9615	6.20386	35.9213	27.1714	31.0438	22.4354					2.87	18.9768	17.5795	0	32.0282	0	0	3.57144		4.73257	0	4.62644	0.547698	27.1072	0					4.45634	10.8	75.1	51.3	3.2	1.7	58	50.2	14.3	3.4		20.7
2.88	26.0068	16.1333	2.58707	31.0074	2.45461	7.59698	0		21.4052	5.36083	34.8814	23.3936	31.5433	23.4993					2.88	17.3461	21.7656	0	27.0493	0	0	5.69007		6.53395	0	4.67179	0.177812	23.6317	0					4.48929	12	81.5	49	2.8	1.8	58.5	55.8	11.1	2.5		24.8
2.89	25.6393	13.4794	2.03937	31.1084	4.11914	8.63455	0		21.7295	4.11914	31.8336	18.6047	31.8553	22.8459					2.89	16.7795	27.4574	0	22.2172	0	0	7.51302		8.73738	0	6.20386	0	20.1778	0.328619					4.52224	12.5	82.1	48.8	1.7	2.8	59.4	68.7	8.8	2.5		25.4
2.9	23.0237	12.9172	2.63242	31.2694	5.36083	8.9562	0		21.2033	2.63242	27.1478	15.557	32.8569	21.1408					2.9	17.6415	32.1816	0	18.3623	0	0	9.81845		10.7764	0	7.61841	0	17.8193	0.788315					4.55519	11.7	90.8	49.2	2.7	1.8	57.6	77.1	9.4	2.2		29.5
2.91	19.5484	13.1093	3.57144	30.6737	6.57375	8.45674	0		19.2792	1.86156	22.8848	15.2472	33.4023	18.3115					2.91	19.6301	33.6203	0	17.5289	0	0	12.5759		11.909	0	7.61841	0.547698	18.2448	1.80139					4.58814	11.9	94.7	53	1.5	2.8	53.3	83.6	5.8	1.3		33.2
2.92	16.6017	13.2724	4.59467	28.7641	7.33991	7.04928	0		16.5414	1.86156	19.6569	16.5872	33.8201	15.1147					2.92	20.8668	31.3916	0	18.9314	0	0	14.5502		11.4032	0	6.02605	1.31386	22.0132	2.93118					4.62109	11.3	107.6	56.4	1.5	1.7	49.8	87	7	1.6		35.3
2.93	15.0693	13.5391	5.433	26.569	7.81544	5.06311	0		14.5409	2.63242	18.122	17.5907	34.9298	12.9101					2.93	22.0391	26.9845	0	21.7941	0	0	14.6606		9.30361	0	3.76847	2.45461	28.9277	3.90095					4.65404	10.1	118.3	59.5	1.6	1.5	45.4	86.1	8	1.2		37.6
2.94	14.9948	15.2661	6.22308	24.8639	7.69058	3.00231	0		15.3193	4.11914	17.836	17.4129	37.274	11.7164					2.94	21.5323	23.6414	0	24.6883	0	0	13.3899		6.31202	0	1.86156	4.11914	36.8652	4.28573					4.68699	9.8	130.5	61.4	1.7	1.2	43.8	81.9	9.1	0.5		40.9
2.95	16.4286	16.8009	7.33991	23.5764	6.67939	2.58707	0		19.0156	5.36083	17.8478	16.0537	38.8807	12.9293					2.95	21.16	22.395	0	25.7761	0	0	12.1077		3.4847	0	0.725509	5.36083	43.7728	3.90095					4.71993	9.9	134.3	62.2	1.8	1.1	40.8	75.6	7.3	0.8		45.7
2.96	18.1337	19.08	8.16611	23.353	4.8853	3.17542	0		25.0823	6.02605	16.4308	13.9739	40.2015	15.953					2.96	20.6413	22.3179	0	25.4784	0	0	11.1231		1.55224	0	0.177812	6.02605	45.6005	2.93118					4.75288	19.2	136.7	71.2	2.7	2.6	37.5	69.1	5.4	4.8		50.1
2.97	20.3746	20.8598	8.34392	23.6317	3.00231	5.08704	0		31.8743	6.02605	13.623	11.8339	39.6468	19.9278					2.97	19.815	22.9831	0	23.3936	0	0	10.8757		0.541993	0	0	6.02605	44.5583	1.80139					4.78583	34.5	137.6	74.9	1.7	2.5	33.4	66.6	3	7.4		56.3
2.98	22.4307	21.914	7.33991	24.3162	1.49167	7.14288	0		37.6914	5.36083	11.2408	11.6154	38.2369	23.1966					2.98	18.1867	23.2208	0	21.201	0	0	11.1084		1.09254	0	0	5.90853	41.422	1.22362					4.81878	43.3	141.8	78.9	2.8	1.6	29.4	56.4	3.3	20		61
2.99	24.0662	22.3058	6.22308	25.1999	1.0954	8.09394	0		39.9443	4.11914	9.9462	12.8332	36.2244	24.64					2.99	17.0002	24.1384	0	18.3837	0	0	11.9346		2.36495	0	0	5.433	39.3373	1.11693					4.85173	50.9	139.7	93.3	1.6	2.7	18.8	49.8	1.8	26		63
3	25.0028	21.8133	5.433	26.5016	1.49167	7.69058	0		39.1014	2.63242	11.2455	14.567	33.378	24.1598					3	16.8923	24.8853	0	17.178	0	0	11.9154		4.4183	0	1.0954	5.08704	38.0668	1.57945					4.88468	59.9	146.7	107.2	1.5	1.8	15.7	38.2	0.8	34		61.4
3.01	24.64	22.1522	4.77248	26.2806	2.45461	6.77078	0		35.9937	1.86156	13.7769	16.3491	32.4899	22.8245					3.01	17.9392	24.8178	0	18.3384	0	0	10.2508		6.75721	0	3.17542	4.8853	36.8366	2.14286					4.91763	74.2	147.4	128.5	1.2	1.7	9.5	31.3	1.3	38.7		60.5
3.02	22.7092	22.8245	3.74925	24.5994	3.57144	6.94389	0		33.7747	2.95695	15.6117	16.7477	31.1687	20.944					3.02	20.1586	23.9221	0	20.6726	0	0	7.33991		8.07286	0	6.22308	4.59467	34.6367	2.42818					4.95058	78.8	148.5	145.3	1.2	0.6	7.6	20.9	2.6	44		59
3.03	18.6861	23.8549	3.55001	21.6045	4.04697	8.43531	0		31.9878	5.80784	16.1712	16.0537	30.3925	19.2338					3.03	20.8668	21.7894	0	23.3191	0	0	4.86387		8.22998	0	9.59749	3.74925	31.1923	2.14286					4.98353	93.6	149.6	150.1	2.7	0.6	5.8	18.4	9.3	47.2		55.2
3.04	14.4663	24.8397	3.94158	18.9024	3.57144	10.4286	0		31.548	10.3422	15.1554	14.6392	29.8425	17.7232					3.04	20.5931	19.1738	0	24.8129	0	0	3.90093		7.34948	0	11.6654	2.45461	26.7732	1.47277					5.01647	104.2	140	154.2	2.5	1.3	7.5	15.1	14.5	52.6		54.9
3.05	13.2538	25.7357	6.00462	17.7954	2.45461	11.1899	0		31.0652	14.9583	13.2484	13.0756	28.2599	16.4286					3.05	19.3467	17.0938	0	23.9509	0	0	4.49398		6.2659	0	11.1899	1.31386	22.606	1.11693					5.04942	110.5	135.8	158.5	1.7	1.2	8.3	13	22.9	47.6		48.9
3.06	14.5219	26.8836	8.63455	19.0757	1.31386	10.073	0		29.9794	17.6914	10.8707	12.0067	25.8558	15.4053					3.06	18.7656	15.1964	0	21.0351	0	0	6.75156		5.27158	0	8.48066	0.547698	19.3927	1.11693					5.08237	106.9	127.5	159.5	1.6	13.8	10.9	11.2	29.2	42		43.8
3.07	18.4123	28.4807	10.5486	21.1171	0.547698	7.33991	0		27.6113	17.2159	8.17107	12.0717	24.2394	14.567					3.07	18.3837	14.6538	0	18.2348	0	0	8.93227		4.54963	0	5.08233	0.177812	17.524	1.57945					5.11532	101	123	161.8	1.8	19.7	18.7	8	36	34.1		34.5
3.08	22.8267	29.9363	10.7143	24.2798	0.177812	5.41157	0		25.1663	14.3892	5.433	12.2855	26.0002	13.7769					3.08	18.8879	14.6394	0	16.9716	0	0	10.073		3.71949	0	2.40926	0	17.9924	2.47148					5.14827	100.8	119.4	164.3	1.7	26.8	21.3	3.6	45.8	23.8		27.2
3.09	25.3894	29.2829	8.9562	27.909	0	4.66709	0		22.7816	10.5153	3.72782	12.7968	30.4697	12.1124					3.09	19.4284	17.31	0	17.5047	0	0	10.1452		3.60277	0	0.903321	0	20.7447	3.54512					5.18122	105.9	118.9	168.8	0.6	33.2	34.9	2.2	56.2	15.5		21.7
3.1	25.7234	27.5416	6.19916	30.6039	0	5.63473	0		20.5716	7.49629	3.35323	14.6392	34.8766	9.97233					3.1	18.9839	21.7773	0	17.9464	0	0	9.1293		3.82618	0	0.177812	0.547698	25.433	4.40395					5.21417	108.5	118.1	167.1	0.5	35.8	44.8	3	71.2	11.8		20.4
3.11	24.5586	25.7428	3.55001	30.3444	0	7.32069	0		19.8801	5.78862	4.31617	16.1547	37.3888	8.983					3.11	17.8407	25.5719	0	17.9606	0	0.684622	8.43531		4.55819	0	0	1.31386	30.073	5.0884					5.24712	113.3	112.1	163.8	1.4	37.3	56.2	2.2	79.2	10.5		18.6
3.12	23.2161	26.4348	2.21718	28.5046	0	8.09394	0		20.2524	4.77248	6.75156	17.3723	36.5699	9.26176					3.12	16.2507	26.7488	0	17.3676	0	1.64232	9.16082		5.18073	0	0	2.45461	33.6445	5.68798					5.28007	114.5	107.2	160.7	13.6	38.3	64.3	2	83.9	9.9		20.7
3.13	23.1345	28.2193	1.86156	27.2898	0	7.14288	0		22.0394	3.74925	9.47997	17.6629	33.563	10.52					3.13	15.8355	24.6592	0	16.4286	0	3.06827	10.621		5.37372	0	0	3.57144	35.3282	5.68798					5.31301	113	91	151.6	19.6	38.4	74.8	1.9	82.2	5.6		23.6
3.14	22.892	29.7271	2.63242	27.7487	0	5.45692	0		24.9814	2.45461	11.9346	17.4924	30.9621	12.2299					3.14	16.5007	22.7191	0	16.5007	0	4.4643	12.5998		5.07404	0	0	4.04697	35.7031	5.19509					5.34596	110.2	89.4	146.3	26.5	39.1	83.2	2.3	84.8	0.2		33.3
3.15	22.2768	30.1666	3.57144	29.8524	0	3.94158	0		28.0339	1.31386	13.9137	16.892	29.9151	14.0746					3.15	19.061	23.0483	0	17.1947	0	5.05871	13.8223		4.22957	0	0	3.57144	35.2275	4.73257					5.37891	108.3	87.5	140.8	31.3	39.7	88.3	1.2	83.2	0.2		39.4
3.16	21.4314	29.0115	4.04697	32.5276	0	3.55001	0		30.2459	0.547698	15.1554	16.981	30.2776	14.3653					3.16	22.2529	25.5436	0	18.1384	0	4.4643	12.9792		3.03787	0	0	3.00231	35.1147	4.33343					5.41186	98.7	87.6	138.3	35.9	41.1	89.6	0.5	82.1	0.2		48.5
3.17	19.9278	26.9247	3.57144	34.6438	0	3.92706	0		30.6015	0.725509	15.506	17.1708	31.2909	13.5677					3.17	24.64	29.7297	0	19.5845	0	3.06827	10.1452		2.13	0	0	2.62772	34.5431	4.05094					5.44481	93.8	83	130.1	37.2	41.7	88.5	1.1	81.4	0.3		52.8
3.18	17.8961	25.1784	3.55001	34.1922	0.547698	4.04697	0		28.5816	1.31386	14.37	17.3915	32.7007	12.2252					3.18	25.2813	32.0617	0	19.5532	0	1.64232	6.40089		1.68332	0	0	3.00231	33.8008	3.72232					5.47776	85.9	78.9	127.9	37.9	43.5	83.3	0.2	81.2	0		63.3
3.19	16.3879	24.7124	3.94158	31.8792	1.31386	3.57144	0		26.6651	3.00231	11.5647	17.293	33.969	10.5032					3.19	23.8692	31.2544	0	19.9183	0	0.684622	4.27081		1.80139	0	0	4.29695	32.9507	3.2165					5.51071	80.9	72.5	119.9	37.8	44.4	74.3	1.1	80.5	0.3		69.2
3.2	15.7755	25.493	5.45692	29.5714	2.45461	3.00231	0		25.2601	4.8853	7.88761	15.9816	33.6494	8.0462					3.2	21.3139	28.7257	0	20.2906	0	0.222264	3.90093		2.24955	0	0.547698	5.36083	32.1316	2.47148					5.54366	74.9	68.5	116.8	36.9	46.8	63.8	1.3	76.7	0		79.9
3.21	17.113	26.0671	7.86839	27.9479	3.57144	2.62772	0		24.7725	6.50158	4.49398	13.2292	32.5998	5.63473					3.21	18.9553	25.0705	0	22.0465	0	0	5.81255		2.42818	0	1.86156	6.02605	31.6369	1.57945					5.57661	58.8	55.4	108.2	36.1	47.3	68.3	1.4	75.5	15.3		82.1
3.22	20.5285	25.6754	9.4078	26.9294	4.04697	4.09771	0		23.5522	7.14288	2.58707	9.75387	31.3415	4.48928					3.22	17.9202	21.9337	0	23.072	0	0	9.55213		2.47148	0	4.86387	6.02605	30.7985	0.788315					5.60956	47.6	44.8	87.5	35.4	45.7	73.4	1.7	70.7	23.7		83.7
3.23	22.637	25.022	10.1452	26.2039	3.57144	6.37697	0		21.2464	6.50158	2.03937	6.574	29.8548	5.41157					3.23	18.6408	20.9994	0	23.1772	0	0	13.1763		2.5897	0	8.65377	5.36083	30.2055	0.657238					5.6425	27.9	34.6	81.1	35.4	41.8	83.6	0.7	63.9	33.5		81.3
3.24	22.3029	24.5947	9.79452	25.3608	2.45461	8.9562	0		19.3013	4.8853	2.63242	4.86387	28.7306	8.79093					3.24	19.6301	22.1403	0	21.7988	0	0	15.6235		3.0494	0	13.0753	4.11914	29.7492	0.895002					5.67545	19.4	22.5	69.6	39.1	39.4	94.1	2	57.7	37.1		74.7
3.25	20.4874	22.887	9.1293	24.6668	1.31386	10.7143	0		19.0348	3.00231	3.57144	5.02246	27.9933	13.2484					3.25	21.6885	24.489	0	19.2409	0	0	16.0991		3.94425	0	16.6228	2.63242	30.1694	1.47277					5.7084	5.9	15.9	65.9	41.6	35.1	102.2	3.1	55.6	40.2		67.6
																																						5.74135	3.8	11.8	57.7	45.2	36.2	109.9	4	55.2	43.2		62.6
																																						5.7743	2.2	10.4	51.7	46.7	38.5	113.7	3.1	67.6	46.4		53.9
																																						5.80725	0.6	8.4	42.4	47.4	44.3	117.3	2	78	50.1		52.3
																																						5.8402	1.5	9.7	31.1	44.9	50.3	122.8	1	86.1	60.9		47.5
																																						5.87315	0.8	16.3	22.8	43.3	53.9	127.6	0.7	94.1	67.9		42.5
																																						5.9061	2.4	17.1	17.1	40.3	56.7	134	1.2	95.9	84.4		36.8
																																						5.93904	2	19.6	16.1	37.5	61.7	131.9	0.8	99	86.5		31.3
																																						5.97199	2.2	23.5	15.6	40.4	63.6	135.4	0.2	99.1	107.6		25.8
																																						6.00494	1.8	23	14.6	44.5	63	130.7	2	95.9	122.5		22.2
																																						6.03789	2.1	27.1	12.2	51	59.4	125	1.4	92.3	146.6		18.3
																																						6.07084	3.4	26.9	7.9	54.9	57	119.9	1.9	84.3	159.9		11.7
																																						6.10379	4.7	19.1	5.3	58.2	52.4	112.8	0.7	75.5	182.1		7.4
																																						6.13674	5.7	10.2	3.5	63.4	44	105.1	0.4	60.6	196.4		5.1
																																						6.16969	5.2	2.9	2.3	65.8	41.6	93.3	0.6	51.4	201.5		4.9
																																						6.20264	5.7	3.3	1.7	65.9	33	76.3	0.5	42.5	212.6		7.1
																																						6.23558	5.4	3.6	1.6	63.2	34.9	69.7	1.5	38.9	212.9		6.1
																																						6.26853	5.8	3	0.4	57	31.8	54.6	1.6	36.4	207.7		6.9
																																						6.30148	3.9	4	1.2	52.4	36.4	43.3	0.8	38.5	206.7		6.9
																																						6.33443	4.1	3.9	1.7	44	38.4	30.8	0.8	43.4	200.9		5.4
																																						6.36738	4	2.3	2.3	41.6	44.3	21	0.4	53.2	198.7		4.8
																																						6.40033	4.9	2.3	2.1	33	44.8	11.3	0.6	60.9	198.5		3.4
																																						6.43328	2.6	3.8	1.4	34.9	48.9	7.9	0.4	63.8	197.5		1.1
																																						6.46623	4.1	3	0.4	31.8	50.8	7.1	0	68.5	184.1		1.7
																																						6.49918	4.5	2.9	0.2	36.4	53.3	6.3	0.3	70.1	175.1		3.8
																																						6.53213	4.4	4	0.6	38.4	53.6	5.9	0	68.6	166.8		3.5
																																						6.56507	2.9	4.1	0.5	44.3	56	3.6	0	69.4	155.2		4.2
																																						6.59802	1.2	3.6	0.3	44.8	56.1	3.2	0.9	61.8	149.5		4.3
																																						6.63097	2.1	3.5	1.5	48.9	52.7	3.1	0.6	54.9	138.5		3.1
																																						6.66392	1.9	3.7	2.9	50.8	45.8	2.6	0.8	42.9	131.9		3.3
																																						6.69687	2	4.1	9.9	53.3	36.1	3	0.6	32.3	116.4		3.2
																																						6.72982	1.1	3.3	13.6	53.6	29.6	4.4	0.8	24.5	95.4		3.2
																																						6.76277	1.9	3.7	20.2	56	24.7	17.1	0.6	17.4	66.2		3
																																						6.79572	0.8	3.4	24.3	56.1	22.2	28.6	1.1	9.2	41.9		4.5
																																						6.82867	0.6	2	28.1	52.7	17.2	30	16.2	10.5	28.9		4
																																						6.86161	0.8	2.1	32.1	45.8	13.9	32	35.3	11.9	22.9		5.6
																																						6.89456	0.4	1.8	32.9	36.1	8.7	38.7	43	10	29.1		15.1
																																						6.92751	1.1	1.6	33.9	29.6	4.6	43	51.6	6.4	41.3		24.8
																																						6.96046	4.1	1.6	34.8	24.7	5.6	49.9	55.8	4.3	47.4		32.2
																																						6.99341	7.5	3.5	30.3	22.2	4.5	57.3	59.6	1	50.3		42.5
																																						7.02636	10.4	2	27.8	17.2	4.3	58.6	64.1	0.2	51		49
																																						7.05931	12.2	1.9	25	14.1	3.3	61.7	68.6	0	49.2		59.8
																																						7.09226	13.4	0.6	24.1	9.1	3.4	61.6	70.6	0	41.2		63.5
																																						7.12521	17.5	0.4	25.3	5.6	1	59.1	70.2	0	35.6		63.3
																																						7.15815	21.6	1.7	25.8	4.7	0.6	60.9	69.2	0	28.2		65.5
																																						7.1911	34.1	1.6	25.8	5.4	1.9	60.7	65.4	0	27.9		64.6
																																						7.22405	44.1	1.8	23	3	2.2	64.6	61.4	15	29.3		66.8
																																						7.257	62.8	1.8	21.7	3.5	2.2	65.9	65.6	23.5	32.1		66.3
																																						7.28995	77	3.1	18.1	3.3	2.8	67.9	66.7	39.5	28.6		66.6
																																						7.3229	88	3.6	15.5	1.8	2.9	73.7	71.2	46.4	25.1		60.7
																																						7.35585	100.6	2.9	10	2	2.9	70.2	69.5	52.7	17.9		59.9
																																						7.3888	113.9	1.6	4.1	2.5	4	76.5	65.5	63.5	14.3		56.2
																																						7.42175	129.8	1.3	1.9	2.5	6.2	78.2	64.6	74.4	11.1		59.1
																																						7.4547	137.1	1.1	0.5	3	11.4	86.7	60.3	81.4	13.2		62.5
																																						7.48764	148.2	2.3	0.4	2.8	26.1	91.3	59.9	85.5	15.1		65.3
																																						7.52059	151.1	4.9	0.8	2.8	32.1	99.3	56.6	90.7	13.4		69.3
																																						7.55354	151.6	7	0.3	4	37.9	104.6	54.5	93.1	12.7		71.9
																																						7.58649	140.1	8.7	0.4	2.7	41.6	104	53.6	89	11.8		75.5
																																						7.61944	132.5	11.3	0.5	7.1	40.6	102	54.5	90.7	11.3		70.7
																																						7.65239	121.9	11.7	0.3	12.8	44.4	95.9	53	87.3	10.7		63
																																						7.68534	106.5	13.6	0	28.8	50	87.2	52.2	87.9	8.6		56
																																						7.71829	92.4	14.1	0	34.6	49.9	76.3	53	83.9	7.7		50.1
																																						7.75124	74.4	21.9	4.4	37.6	49.5	69.6	55.6	75.3	7.5		50.6
																																						7.78418	61.4	23.4	8.5	41.3	47.4	64.8	58.6	70.6	6.3		44.5
																																						7.81713	48	24.1	14.3	43.5	44.9	60.8	60.3	62.5	5.9		43.9
																																						7.85008	73	20.2	20.5	43.9	41.1	59.5	59.9	56.9	4		45.1
																																						7.88303	81.6	16.5	27.9	49.5	43.4	58.9	63.4	46.9	1.9		44.8
																																						7.91598	101.8	16.5	37	49.9	46.6	56.5	65.2	41.6	1.1		49.9
																																						7.94893	121.2	15.5	43.2	49.5	47.9	63.8	70.1	26.7	1.2		51.3
																																						7.98188	129.6	15.8	55.2	47.4	52.9	64.7	70.6	27.6	3.7		54.1
																																						8.01483	147	11.9	58.9	44.9	53	64.8	65.5	27.4	4		62
																																						8.04778	148.2	8.2	61.6	41.1	51.4	71.4	57.7	30.5	5.2		70.8
																																						8.08072	147.2	4.6	57.8	43.4	48.6	74.2	52.3	29.8	6.6		81.9
																																						8.11367	136.9	4.1	51.5	46.6	44	87.6	49	29.1	7.8		92.3
																																						8.14662	122.7	5.8	48.7	47.9	42.2	92.2	48.1	28.8	7.7		103.7
																																						8.17957	114.8	5.3	44	52.9	38.7	98.6	54	27.5	7.8		110.2
																																						8.21252	103.1	4.2	47.5	53	35.7	100	57.6	27.2	5.9		114.2
																																						8.24547	94.8	3.8	57.1	51.4	33.4	100.3	63.9	23.4	4.6		116.4
																																						8.27842	95.4	2.5	76.4	48.6	31.3	101	65.3	18.7	2.7		121.7
																																						8.31137	92.9	2.4	88.5	44	25.2	99.6	63.6	19.9	2.8		132.5
																																						8.34432	76.4	2.6	98	42.2	19	111	66.1	22.2	2		139.9
																																						8.37727	69.1	3.3	107.5	38.7	11.7	115	66	33	0.6		144.3
																																						8.41021	48.1	3.2	108.4	36	8.4	119.8	71.3	57.1	0		146.6
																																						8.44316	35.2	3.8	117.4	33.7	8.4	125.5	69.8	71	0.4		141.8
																																						8.47611	26.2	3.9	116.4	30.6	10.5	132.1	71	89.9	0.8		141.5
																																						8.50906	22	2.2	125.5	24.6	15.5	132.4	78.5	104.5	0.8		134.3
																																						8.54201	19.7	2	126	20.7	20.8	127.7	78.2	116.6	0.4		139.5
																																						8.57496	13.9	2.1	115.4	11.3	26.5	130.5	82.2	123.9	0.2		143.7
																																						8.60791	9.6	2.2	100.1	10.7	34	132.8	80.1	131.3	0.3		153.3
																																						8.64086	6.8	1.8	79.8	10.5	36.5	134.8	81.2	126.7	0.4		160.9
																																						8.67381	2.7	3.4	67.8	15.5	37.1	128.5	80.2	122.6	0.5		164.9
																																						8.70675	4.4	3.8	60.6	20.8	34.9	112.4	80.5	116.9	0.3		166.6
																																						8.7397	3.4	3.5	57.1	26.5	34.1	113	75.2	109.5	0.7		161.5
																																						8.77265	3.6	3.3	52	34	31.3	104	68.2	94.8	0.6		159.8
																																						8.8056	3.4	6.5	53	36.5	29.8	95.4	56.7	88.4	0.8		153.2
																																						8.83855	2.4	8.8	48.1	37.1	28.2	87.8	38.6	79.6	0.9		153.4
																																						8.8715	2.5	11.4	40.5	35.5	23.2	73.6	44.5	75	1		148.5
																																						8.90445	2.2	14.3	40.7	34.7	22.6	68.1	63.9	61.3	1.1		142.1
																																						8.9374	2.8	14.2	36	32.6	23.6	55.1	76.6	61.1	0		135.4
																																						8.97035	3.6	17.2	42	31	24.1	48.3	91.7	53	1.1		119.5
																																						9.00329	3.7	18.7	48.5	28.1	24.1	40.7	101.4	51.5	0.2		102.8
																																						9.03624	3.1	19.5	50.5	25.9	25.4	29.5	113.3	48.9	0.2		78.5
																																						9.06919	2.3	21.5	60.4	25	25.9	21.7	120.9	49.1	0.7		62.5
																																						9.10214	3.4	22.2	59.5	24.8	27.3	12.3	131	48.5	0.7		57.4
																																						9.13509	3.2	22	66.4	24.9	26.3	11.8	130.8	43.6	0.2		50.2
																																						9.16804	1.3	17.5	62.2	25.4	24.3	9.5	134.8	41.1	0.2		48.8
																																						9.20099	1.2	15.5	61.1	25.9	22.9	9.7	133.3	35.9	0		47
																																						9.23394	1.1	14.1	57.4	27.3	20.5	9.1	134.4	36	8.8		48.5
																																						9.26689	2	15.4	57.3	26.3	15.5	8.6	158.3	36.9	7.5		44.7
																																						9.29984	1.3	15.9	52.9	24.3	11.6	7.1	159.5	44	7.5		44.9
																																						9.33278	0.9	18.8	58.8	22.9	10.8	6.4	175.2	47.7	7.1		48.7
																																						9.36573	1	19	68.2	20.5	7.6	5.2	177.2	66.3	7.8		46.8
																																						9.39868	0.6	19.3	98.3	15.5	6.9	4.3	185.5	73.8	7.4		51.7
																																						9.43163	1.3	19.8	98.9	11.6	3.8	11.8	187.7	77.1	7.9		56.6
																																						9.46458	0.4	20.1	94.7	10.8	3.6	38.2	189.4	83.6	7.6		70.4
																																						9.49753	8.2	22.3	94.1	7.6	11.9	51.6	192.3	85.7	7.9		71.1
																																						9.53048	7.5	24.2	88.7	6.9	10.5	64.5	185.7	89.7	8		75.5
																																						9.56343	7.6	32.1	85.8	3.8	8.9	74.5	181.6	88.6	8.9		75.7
																																						9.59638	6.8	38.6	77.5	3.6	7.7	85.3	178.5	92.6	8.6		72.4
																																						9.62932	7	46.8	74.8	11.9	7.2	95.3	163.9	93.5	8.9		72.6
																																						9.66227	6.1	64.2	67.8	10.5	6.7	119.6	158.1	94.6	8.3		70.2
																																						9.69522	6	76.9	66.8	8.9	6.8	137	140.3	90.6	8.5		64.3
																																						9.72817	5.6	93.5	63	7.7	6.5	152	134.5	89.4	7.7		60.1
																																						9.76112	6	96.7	61.3	7.2	6.8	161.6	120.9	81.7	7.7		50
																																						9.79407	5.7	95.1	56.2	6.7	6.4	188.3	114.8	79.9	7		44.5
																																						9.82702	5.9	95.6	54	6.8	6.2	195	101.4	72.9	7.2		44.5
																																						9.85997	5.7	92	47.6	6.5	6.5	195.9	96.2	71.6	6.7		41.6
																																						9.89292	6.2	89.1	46	6.8	6.5	201.6	82.4	65.2	6.7		43.2
																																						9.92586	5.9	82.4	41.5	6.5	6.5	203.3	76.2	65.9	6		42.4
																																						9.95881	6	79.2	43.3	6.9	6.3	202.1	63.3	62.3	5.8		43.5
																																						9.99176	5.5	71.9	45.4	6.6	6.5	200.8	58.4	69.8	5.4		43
																																						10.0247	5.7	67.3	54.7	6.9	6.5	202.8	40.3	71.1	5.5		43
																																						10.0577	5.3	55.5	59.2	6.6	6.6	203.1	45	86.3	5.4		41.1
																																						10.0906	5.7	51.5	65.8	6.8	8.1	192.2	44.9	92	5.7		40.3
																																						10.1236	5.2	43.3	68.8	6.7	9.3	184.9	46.4	111.4	5.4		37.7
																																						10.1565	5.5	41.5	69.8	6.8	23.7	172.5	53.8	118.7	5.5		30.7
																																						10.1895	5.3	36.9	69.4	8.2	28.2	165.3	55.8	133.7	5.8		26.7
																																						10.2224	5.4	33.8	68	9.2	33.8	155.6	62.8	139.1	5.6		26.4
																																						10.2554	5.2	33.9	64.6	23.7	36.5	150.8	65.9	150	5.6		25.9
																																						10.2883	5.3	35.8	61.6	28.2	46	158.7	69.8	152.7	5.7		25
																																						10.3213	4.8	43.6	55.2	33.8	49.9	155.6	70.7	154.6	5.9		24.2
																																						10.3542	5.2	47.9	50.3	36.5	61.6	161	70.2	150.8	6.1		23.7
																																						10.3871	4.9	54.8	38.6	46	66.6	158.8	69	148.8	6.1		24.1
																																						10.4201	5	57.8	37.9	49.9	83.4	160.8	65.3	140.1	6.3		25.1
																																						10.453	4.8	62.6	33.3	61.6	90.5	157.2	62.6	138.8	6.3		27.4
																																						10.486	5.1	64.1	36.6	66.6	105.2	155.8	60.5	128.3	6.2		28.9
																																						10.5189	4.8	66	38.1	83.4	111.3	147.3	52.6	127.4	6		30.9
																																						10.5519	5.1	65.7	39.1	90.5	124.9	145	57.7	116.7	6.2		31.4
																																						10.5848	4.9	63.9	39.6	105.2	129.9	137.7	55.9	116.5	5.9		33.4
																																						10.6178	5	58	39.2	111.3	140.5	120.4	66.2	108.7	6.2		33.5
																																						10.6507	4.8	55.4	39.4	124.9	143	105.9	69.8	111.1	5.8		34.3
																																						10.6837	4.9	48.3	38.4	129.9	151.2	101.8	78.6	108	6.1		33.4
																																						10.7166	5.4	45.8	37.4	140.5	152	90.6	82.3	111.8	5.8		36
																																						10.7496	6.5	39.7	34.4	143	157.1	86.1	90	109.1	6		35.9
																																						10.7825	6.3	39.9	31.9	151.2	155.2	74	92.6	115.2	5.6		42.5
																																						10.8155	6.9	36.3	32.9	152	158.4	70.2	96.2	112.3	6		45.2
																																						10.8484	6.5	42.3	32.7	157.1	154.2	61.1	96.1	126.4	5.7		58.6
																																						10.8814	6.8	43.8	32.8	155.2	157.5	57.4	95.4	129	6		63.9
																																						10.9143	6.5	46	32	153.4	153.1	49.4	90.5	142.4	5.7		75.8
																																						10.9473	6.7	46.7	33.5	151.1	156.5	46.2	88.3	145.9	6		80.8
																																						10.9802	6.2	49.6	34.3	155.7	152.1	38.9	80	153.7	5.5		89.1
																																						11.0132	6.2	50.8	34.9	151.9	155	35.6	77.1	153.9	5.7		91.7
																																						11.0461	6.3	57.6	35.3	155.9	150.4	28	68.7	160.4	5.4		99.3
																																						11.0791	6.2	60.3	35.2	152.1	151.8	25.2	63.6	158.5	5.5		101.1
																																						11.112	5.5	68.4	33.9	155.4	147.3	18.6	50.8	162.2	5.8		108.6
																																						11.145	5.2	71.5	31.6	151.3	147.1	17.7	47.9	157.3	5.7		109.5
																																						11.1779	4.8	77.4	27.6	153.2	140.8	15.6	41.3	156.6	5.7		111.4
																																						11.2109	4.7	79.4	25.6	149.5	138.5	16.1	41	145.3	5.5		107.8
																																						11.2438	4.7	81.1	24.4	150.1	129	15.8	38.6	143.3	5.5		106.1
																																						11.2768	4.9	79.9	26.5	146.3	127.2	18	37.5	131.9	5.4		99.4
																																						11.3097	4.7	80.8	33.9	138.5	117	18.8	38.9	131.5	5.4		95.7
																																						11.3427	4.7	76.8	37.2	129	118.9	21.4	40.9	122.2	5.3		87.2
																																						11.3756	5.1	75.3	45.5	127.2	111.9	22.2	47	117.3	5.8		82.1
																																						11.4086	5.2	72.1	49.2	117	115.7	26.7	49.3	107.1	6.1		70.5
																																						11.4415	5.2	71.6	59.5	118.9	117.6	28.6	52.5	103.6	7.1		67.3
																																						11.4745	5.3	71	63.9	111.9	120.1	32.5	53.9	97.3	6.8		56.3
																																						11.5074	5.4	70.6	76.8	115.7	117.8	34.1	57.5	96	7.5		57.1
																																						11.5404	5.2	72.8	82.1	117.6	119.2	40.2	59.2	93.8	7.4		53.3
																																						11.5733	5.3	73.4	84.7	120.1	115.6	42.5	63.2	92.4	8.6		58.1
																																						11.6063	5.1	76.3	92	117.8	113.6	47.5	65.2	86.5	8.3		59.8
																																						11.6392	5	80.4	98.8	119.2	106.4	49.4	67.9	84.4	8.8		61.7
																																						11.6722	4.7	80.2	100.5	115.6	101.2	54.9	68.1	79.3	8.5		61.6
																																						11.7051	4.6	81.5	102.8	113.6	89	57	68.6	78.7	8.7		63.1
																																						11.7381	4.5	80.7	101.7	106.4	81.8	61.4	66.1	82.9	8.4		62.6
																																						11.771	4.8	76.8	100.6	101.2	65.8	62.3	64.8	80.5	8.8		65.4
																																						11.804	4.8	74	95.4	89	56.4	66.4	60.7	85.6	7.9		65.3
																																						11.8369	5.1	67	91.7	81.8	56.7	67.3	57.6	84.1	7.8		66.7
																																						11.8699	5.1	63.2	81.8	65.8	55.9	67.2	49.3	88.5	7.1		63.8
																																						11.9028	5.6	53.2	78.8	56.4	53.8	65.9	58.6	88.4	7.2		65.3
																																						11.9357	6.2	48.3	72.9	56.7	53	64.3	59.4	93.2	6.5		63.5
																																						11.9687	6.4	36.1	59.2	55.9	50.5	61	78.8	94.3	6.2		64.2
																																						12.0016	6.2	35.2	50.5	53.8	49.1	58.5	86.3	96.1	5.7		62.7
																																						12.0346	6.4	38	47.2	53	44.6	54.8	99.8	93.9	6.1		63.6
																																						12.0675	6.1	38.9	41.2	50.5	44.1	53.2	106.1	93.4	5.8		60.2
																																						12.1005	6.3	44.8	39.5	49.1	40	48.9	115.5	87.9	6.3		63.2
																																						12.1334	5.9	45.9	37.8	44.6	40.2	47.9	119.4	87.3	5.9		61.6
																																						12.1664	5.8	54.7	38.2	44.1	38.7	44.5	124.5	82.5	6.1		67.3
																																						12.1993	5.8	57.9	40.2	40	40.5	44.7	125	82.4	5.6		68.8
																																						12.2323	5.5	59.7	41.9	40.2	43.4	44.4	130.1	79.5	5.9		69.7
																																						12.2652	5.8	62.3	44.5	38.7	43.8	42.3	128.2	77.2	5.6		71.4
																																						12.2982	5.9	62.7	49	40.5	46.6	42.1	138	70.6	5.9		71.7
																																						12.3311	5.5	62.6	50.3	43.4	47.6	38.1	136.9	67.2	5.6		71.3
																																						12.3641	5.1	59.8	50.9	43.8	48.6	40.4	143.7	59.9	5.9		69.7
																																						12.397	5.1	56.4	52.8	46.6	48.8	38.9	142.7	57.6	5.4		66.4
																																						12.43	5	54.2	51.7	47.6	47.4	41.1	143.9	51.5	5.3		64.8
																																						12.4629	4.8	46.7	56.6	47	46.2	41.2	138.7	55.8	5.4		62
																																						12.4959	4.9	44.3	57.2	47.7	41.9	42.8	137	56.5	5.5		59.3
																																						12.5288	4.8	37.4	61.5	46.5	39.5	43.1	129.4	57.2	5.6		55.1
																																						12.5618	4.5	36.4	62.3	44.5	33.4	43.7	126.6	56.2	6.1		56.6
																																						12.5947	4.6	36.1	64.7	40.7	30.3	43.4	116.5	55.9	5.9		58.9
																																						12.6277	4.5	32.7	64.3	38.5	28.8	42.8	112.5	60.3	6.4		57.9
																																						12.6606	4.4	33.7	65.4	32.7	25.3	41.1	101.6	69.3	6.4		58.2
																																						12.6936	4.5	32.2	65.8	29.6	23.8	39.8	108.1	72.5	6.6		55.7
																																						12.7265	4.4	32	65.4	28.6	20.5	37	108.4	73.8	6.6		54.8
																																						12.7595	5.1	31.5	62.7	26.1	19.9	34.3	115.6	79.5	6.6		51.7
																																						12.7924	5.4	30.8	60.2	25.3	19	28.5	115.7	83.7	6.5		51.5
																																						12.8254	6.3	30.4	54	23.8	17.3	24.3	125.6	94.3	6.6		48.4
																																						12.8583	6.5	29.6	51.5	20.7	15.6	13.4	127.1	98.8	6.3		51.4
																																						12.8913	6.5	29.5	45.3	20.3	12.7	11.7	128.8	104.8	6.6		50.3
																																						12.9242	6.4	31.3	42.3	19.5	12.5	8.9	136.6	106.5	6.1		55.6
																																						12.9572	6.3	30.3	36	17.5	12.2	8.3	149.6	107.5	6		56.5
																																						12.9901	6.2	32.7	32.6	16.1	17.8	8.1	152.5	104.4	6		58.5
																																						13.0231	6.4	32.8	26	13.4	20.4	7.6	160.6	101.9	5.6		58.3
																																						13.056	6.1	34.9	25.9	13.3	29.6	7.5	159.3	102.5	5.6		59
																																						13.089	6.4	35.4	24.8	18.3	33.3	7.9	159.5	99.6	5.5		57.4
																																						13.1219	6.1	34.4	24.2	20.4	40.5	8.3	159.9	91	5.6		61.9
																																						13.1549	6.4	33.6	23	29.6	43.5	26.1	159.5	86.6	5.5		62.1
																																						13.1878	5.9	32.6	20.7	33.3	48.6	31.3	158	74	5.4		71.4
																																						13.2208	5.6	30.5	15.7	40.5	50.5	41.5	161	73.3	5.5		74.8
																																						13.2537	5.7	29.8	15.4	43.5	53.2	46	157.7	66.6	6		84.6
																																						13.2867	5.7	27.3	14.8	48.6	54	48.2	145.7	72.9	6		88.4
																																						13.3196	5.3	28.7	14.4	50.5	53.3	49.2	138.2	73.7	6.4		95.5
																																						13.3526	5.7	28.4	13.3	53.2	54.1	50.6	135.8	82.4	6.1		97.2
																																						13.3855	5.2	30.1	10.8	54	56.2	50.7	129.1	83.4	6.4		103.9
																																						13.4185	5.3	30.2	10.9	53.3	54.7	52.1	128.6	90.7	6.2		103.7
																																						13.4514	4.9	31.1	10.4	54.1	56.1	52	125.1	100.5	6		102.9
																																						13.4843	5.2	30.8	10.3	56.2	54.9	54.9	114.3	104.1	6.7		106.4
																																						13.5173	5	29.5	12.7	54.7	57.1	54.9	113.3	106.8	8.9		117.3
																																						13.5502	5.2	26.3	13.6	56.1	56.9	58.2	116	107.5	9		118.9
																																						13.5832	5	24.5	22.8	54.9	58.1	59.2	120.1	104.8	9		126.8
																																						13.6161	5.4	20.6	25.8	57.1	57.3	60.1	131.6	104	8.9		127.2
																																						13.6491	5.1	18.4	27.8	56.9	57.4	58.4	137.4	97.5	9.3		132.7
																																						13.682	5.4	13.5	34.6	56.7	55.5	58.2	140.6	95.2	9.5		130.6
																																						13.715	5	11.7	37.6	56.3	53.4	55.3	142.9	85.2	9.7		134.7
																																						13.7479	5.3	8	39.2	54.8	52.1	53.1	142.8	83.8	9.5		133.7
																																						13.7809	5.2	14.5	46.7	53.7	65.4	47.8	139.2	75.9	9.9		133.6
																																						13.8138	5.7	17.1	55.8	48.2	70.7	44.8	131.6	71.2	10.1		129.3
																																						13.8468	5.5	29.4	59.9	48.9	79.9	37.2	120.5	71.3	10.1		117.3
																																						13.8797	6	33.8	62	64	84	34.8	94.4	67.8	15		107.9
																																						13.9127	5.8	43.1	65.1	70.1	89.9	28.8	67.4	66.7	16.4		105.1
																																						13.9456	6.1	47.2	66	74.1	91.9	26.6	59.3	64	20.7		95.3
																																						13.9786	5.8	55.8	68.8	81.4	93.7	21.7	35.5	56.9	24.8		93.6
																																						14.0115	5.8	59.9	69.2	85.3	92.3	19.9	34	53.2	26.7		84
																																						14.0445	5.5	69.4	71.4	90.5	90.5	16	31.3	44.7	30.8		84
																																						14.0774	5.8	73.4	72.2	91.8	84.6	12.3	25.1	39.9	32.4		78.1
																																						14.1104	6.2	84.3	74.4	93	80	12.6	24.8	28.6	35.8		76.7
																																						14.1433	6.6	88.3	75.4	91.8	67.7	12.3	23.5	24	36.9		84.5
																																						14.1763	7	99.9	76	88.6	64	11.6	21.9	38.1	39.8		86.9
																																						14.2092	7.3	103.3	80.6	80.9	54.5	11.5	18.5	43.1	40.2		86.8
																																						14.2422	7.3	115.1	81.8	70.6	51.6	11.3	17.6	57.3	38.8		84
																																						14.2751	7.4	118.3	83.9	68.6	43.6	10.6	17.8	63.1	42.7		82.3
																																						14.3081	6.8	127.3	83.2	64.6	40.7	10.2	18.7	76.3	43.3		80.6
																																						14.341	6.5	128.6	79	55.6	33.4	13.5	55.9	81.9	48.1		77.1
																																						14.374	5.9	135.2	77.9	52.3	31.2	15.7	69.5	85	55.6		74.9
																																						14.4069	5.2	134.4	72.4	43.9	26.1	22.9	76.7	90.9	58.6		74.4
																																						14.4399	5.1	139.5	72.5	40.2	25.6	25.8	83.5	92.8	63		74.9
																																						14.4728	5.4	136.6	78.2	31.2	23.8	30.9	86.9	97.1	64.5		84.2
																																						14.5058	5	141.1	78.8	26.1	22.7	35.2	93.8	97.2	66.5		99.1
																																						14.5387	5.2	136.9	80.4	24.8	19.4	37.4	96.8	94.5	66.9		123.4
																																						14.5717	4.8	143.6	97.8	23.1	17.8	45.6	106.4	96.4	66.3		133.6
																																						14.6046	5.1	140.8	121.9	21.6	14.5	48.6	110	102.5	65.8		148.7
																																						14.6376	4.6	148.5	131.1	18.4	14.1	49.9	111.1	105.9	62.7		154.6
																																						14.6705	5.1	147	146.3	17.3	13.2	57.5	116	117.8	61		157.5
																																						14.7035	4.9	153.8	152.8	14	12.5	60.3	115.7	124.5	54.4		156.5
																																						14.7364	5.1	152.2	162.7	13.7	11.2	69.1	121.1	133.1	48.3		159.8
																																						14.7694	4.8	150.9	166.1	13	10.2	72.7	127.9	136	57.5		156.5
																																						14.8023	5.1	150.9	175	12.5	8.4	79.7	126.9	137	70.2		156.1
																																						14.8353	5.3	150.1	176.7	11.5	8.4	82.1	128.3	134.3	76.5		146.7
																																						14.8682	6.4	150.7	176.7	11.3	8.5	83.6	124.3	131.3	82.1		140.7
																																						14.9012	6.9	150.8	183.9	10.2	8.2	84.4	123.8	124.9	84.8		143.8
																																						14.9341	7.7	154.1	190.1	8.4	8.4	82	118.7	112.4	86.8		147.4
																																						14.9671	7.9	156.1	191.2	8.4	8	81.4	122.6	96.9	85.7		154.6
																																						15	8.6	160.2	198.2	8.5	8.3	78	122.6	91.5	84.5		160.5
[truncated: 25 more columns]

## Sheet: Supp. Fig. RNA
	Supp Fig X - Arr3				Supp Fig X - Gnat2				Supp Fig X - Pde6b				Supp Fig X - Rho
	Cone	Rod	Other		Cone	Rod	Other		Cone	Rod	Other		Cone	Rod	Other
Human	1.15347	-0.530505	-0.622961		1.1544	-0.554204	-0.600191		-0.408082	1.13951	-0.731428		-0.475537	1.14903	-0.673493
Macaque	1.14666	-0.455543	-0.691119		1.15441	-0.554708	-0.5997		-0.542021	1.15399	-0.611973		-0.56786	1.15465	-0.586789
Marmoset	1.15205	-0.508318	-0.643733		1.15465	-0.587058	-0.567588		-0.492959	1.15077	-0.657812		-0.390903	1.13641	-0.745503
Shrew	1.15462	-0.565211	-0.589405		1.15426	-0.549661	-0.604604		-0.579985	1.1547	-0.574712		NaN	NaN	NaN
Mouse	1.15469	-0.572922	-0.581767		1.15464	-0.56686	-0.587777		-0.536447	1.15376	-0.617309		-0.531162	1.1535	-0.622338
Rhabdomys	1.12983	-0.358472	-0.771355		1.1539	-0.539702	-0.614197		NaN	NaN	NaN		-0.563701	1.15459	-0.590893
Peromyscus	1.14773	-0.464182	-0.683551		1.15184	-0.505627	-0.646217		-0.564999	1.15461	-0.589615		-0.562322	1.15457	-0.592249
Squirrel	NaN	NaN	NaN		1.15418	-0.607126	-0.547054		-0.575277	1.1547	-0.579421		-0.57353	1.15469	-0.581162
Sheep	1.1325	-0.371105	-0.761396		1.15429	-0.550427	-0.603861		-0.468416	1.14823	-0.679816		-0.58173	1.15469	-0.57296
Cow	1.14321	-0.430872	-0.712336		1.15456	-0.561486	-0.593071		-0.412805	1.14032	-0.727511		-0.629951	1.15305	-0.5231
Pig	1.0279	-0.0583531	-0.969546		1.0349	-0.961001	-0.0738976		-0.729037	1.14	-0.410968		-0.624654	1.15337	-0.528717
Ferret	1.15298	-0.631017	-0.521966		1.15458	-0.591944	-0.562632		-0.405997	1.13915	-0.73315		-0.812468	1.11681	-0.304344
Oppossum	1.15451	-0.559037	-0.595472		1.15455	-0.561198	-0.593354		-0.541449	1.15397	-0.612522		-0.564186	1.1546	-0.590415
Lizard	1.13888	-0.404462	-0.734416		1.14738	-0.461272	-0.686109		-0.580297	1.1547	-0.574398		-0.576892	1.1547	-0.577809
Chick	1.15417	-0.546753	-0.607416		1.15415	-0.546219	-0.607932		-0.564778	1.15461	-0.589832		-0.566396	1.15463	-0.588235
Zebrafish	1.14902	-0.475413	-0.673604		1.15218	-0.510106	-0.642078		-0.289799	1.11289	-0.823095		-0.266942	1.10638	-0.83944

## Sheet: Supp. Fig. bcDens
Supp. Fig. Xc - INL nuclei (# / 200 um)					Supp. Fig. Xd - Type 3B (# / 200 um)
WT	Lrfn2 KO				WT	Lrfn2 KO
148	153				10.5	10
150	162				11	11
178	149				10	11
	153					11
	153					9

## Sheet: Supp. Fig. bcPatchOther
Supp. Fig. Xb - OFF BC, ON Exc (nS)				Supp. Fig. Xc - OFF BC, OFF Inh (nS)				Supp. Fig. Xe - ON BC, OFF Exc (nS)				Supp. Fig. Xf - ON BC, ON Inh (nS)
WT	Lrfn2 KO			WT	Lrfn2 KO			WT	Lrfn2 KO			WT	Lrfn2 KO
-0.03932	0.247388			1.84472	2.64435			-0.283853	0.177739			0.454068	-0.546234
0.056435	0.032068			2.30603	2.29104			-0.494243	-0.291323			-0.641711	-0.126179
-0.12813	0.267226			2.21963	1.78487			0.0721298	-0.428225			-0.141435	0.289597
0.048426	-0.0174747			1.77156	2.07218			-0.412459	-0.0736109			-0.836892	0.42316
-0.25578	0.261075			2.21301	2.01909			-0.445854	-0.105911			0.198863	-0.197776
	0.167208				2.51844			-0.317084	-0.253839			-0.54335	-0.423979
	0.439638				3.00993			-0.0931913	-0.132299			0.636551	1.11529
								-0.494255	-0.183209			0.211518	0.354353
								-0.265219	-0.572247			0.221668	-0.164287
								-0.202781				-0.674595
								-0.151993				0.237903

[truncated: 7 more sheets: Supp. Fig. depthResp, Supp. Fig. depthF1, Supp. Fig. depthRep, Supp. Fig. fERG, Supp. Fig. ioAPB, Supp. Fig. lrfn2NC, Supp. Fig. synStrat]
